# Supplementary material for: Characterization of Acute and Chronic Hepatitis B Virus Genotypes in Canada
Source: PLoS One. 2015 Sep 25;10(9):e0136074. doi: 10.1371/journal.pone.0136074 (PMC4583310; doi:10.1371/journal.pone.0136074)
Supplement: S1 Table — (XLSX) [file pone.0136074.s002.xlsx]

## Sheet: ACUTE
NML H#	GENOTYPE	YEAR OF DIAGNOSIS	REGION	DATE_TESTED	RACIAL_GROUP_ID	GENDER	AGE	BIRTH YEAR	IMMIG-RATION	IMMIGR YEAR	ANTI-HCV POS	ANTI-HBe POS	REPEAT STBBI TESTER	REASON FOR TEST	SYMPTOMS	SYMPTOM-ABD/JAUNDICE	SYMPTOM-NONSPEC	HBV_VACCINE_DOSE_NO	ALT DATE	ALT VALUE	AST DATE	AST VALUE	HISTORY OF INV MED PROC	RESIDING WITH HBV CARRIER OR IDU	HISTORY OF UNPROTECTED HETEROSEXUAL INTERC	HISTORY OF SEX WITH HBV-INF PERSON OR MSM	HISTORY OF IDU	HISTORY OF INCARCERATION	PRISON/OCCUP EXPOSURE	HISTORY OF NIDU	HISTORY OF TATTOO/PIERCING	HBV_THERAPY	EXPOSURE	HIGH ALT	HIGH AST	ALT >NORMAL	AST>NORMAL	sex
1446/06	D	2005	West	2005-11-29	1	Male	42	1963					0	0	1	1	1						1	1	1		1	0	0	1	1	Unknown	1	1	1	1	1	2
1449/06	A	2005	West	2005-12-09	1	Male	40	1965			0			0	1	1	1						1	0	1		0	0	1	0	0	Unknown	10	1	1	1	1	2
1435/06	D	2005	West	2005-10-14		Male	50	1955			0		0	0	0								0		0		0	0	0	0	0	Unknown	7	1	1	1	1	2
1444/06	C	2005	West	2005-11-03	2	Male	38	1967	1	2005	0	1	1	0	1																		6	1	1	1	1	2
850/06	B	2006	West	2006-02-03	Caucasian	Female	73	1933					1	high risk factors	1	1	0		2006-02-03	3000			1	1	1	1					1	No	2	1	1	1	1	1
3437/06	D	2006	West	2006-06-21	1	Female	47	1958			0			0	1								1		0		0	0	0	0	0	No	7	1	1	1	1	1
1005/07	E	2006	West	2006-11-30	1	Female	33	1973						0	1	1	1						1	0	1		0	0	0	1	1	Unknown	10	1	1	1	1	1
4278/06	C	2006	West	2006-09-01	Asian	Female	29	1977							0																	Unknown	7	1	1	1	1	1
0976/08	D	2006	West	2006-11-08		Female	30	1976			0	1		0	0																	Unknown	7	1	1	1	1	1
4279/06	D	2006	West	2006-08-14	Indian (South Asian)	Female	60	1946	1	2006				high risk factors	1	1	0		2006-08-14	2634			1		1						1	No	10	1	1	1	1	1
3448/06	D	2006	West	2006-05-23		Female	26	1980						0	0																	Unknown	7	1	1	1	1	1
622/07	C	2006	West	2006-12-25	2	Female	27	1979			0	0		0	1	1	1		2006-12-25	4390	2006-12-25	1685	1	1	0		0	0	0	0	1	No	3	1	1	1	1	1
0994/08	C	2006	West	2006-11-16		Female	43	1963			0			0	0																	Unknown	7	1	1	1	1	1
3442/06	D	2006	West	2006-02-17		Male	53	1953					0	0	1	1	1		2006-04-18	650	2006-04-18	984	1		1		1	1	1	0	0	Unknown	1	1	1	1	1	2
4280/06	A	2006	West	2006-10-15		Male	31	1975			0			high risk factors	1	1	1		2006-10-16	3000			1		1			1	1	1	1	No	10	1	1	1	1	2
4281/06	D	2006	West	2006-08-23	1	Male	18	1987			0		1	0	1	1	1	3 or More	2006-09-13	311	2006-09-13	150	0	0	1		0	0	1	0	0	No	10	1	1	1	1	2
0980/08	D	2006	West	2006-11-30		Male	26	1980			0			0	0																	Unknown	7	1	1	1	1	2
3436/06	D	2006	West	2006-07-24		Male	40	1966			1		0	0	0				2006-07-2006	293	2006-07-24	198										Unknown	7	1	1	1	1	2
3446/06	A	2006	West	2006-03-22		Male	51	1955				0		0	0																	Unknown	7	1	1	1	1	2
3441/06	C	2006	West	2006-02-05	1	Male	50	1956			0			0	1	1	1						1	0	1		0	0	0	0	0	No	10	1	1	1	1	2
3443/06	D	2006	West	2006-03-14	4	Male	59	1947	1	2005				0	1	1	1						0	0	0		0	0	0	0	0	No	6	1	1	1	1	2
4166/06	D	2006	West	2006-09-19	1	Male	34	1972			1	0	0	0	1	1	1				2006-09-18	2130	1	0	1		1	0	0	0	0	Unknown	1	1	1	1	1	2
1332/09	B	2006	West	2006-09-07		Male	29	1977			0			0	0																	Unknown	7	1	1	1	1	2
0981/08	D	2006	West	2006-07-06		Male	37	1969			1			0	0																	Unknown	7	1	1	1	1	2
4165/06	D	2006	West	2006-09-12	1	Male	30	1976			1		1	0	1	1	1		2006-09-14	930			1		1		1	1	1	1	1	No	1	1	1	1	1	2
1485/07	A	2006	West	2006-10-31	2	Male	43	1963	1	1965	0		1	0	1				2006-11-09	1607	2006-11-09	573	1	0	1		0	0	0	0	0		10	1	1	1	1	2
3447/06	C	2006	West	2006-07-06	1	Male	40	1966			0	0	0	0	1	1	1						1	0	1		0	0	0	0	0	Unknown	10	1	1	1	1	2
3568/06	D	2006	West	2006-08-09		Male	36	1970			1		0	0	1	1	0		2006-08-14	664			0	0	1		1	1	1	1	1	Unknown	1	1	1	1	1	2
3445/06	D	2006	West	2006-06-19	1	Male	34	1971	1	1997			0	0	1	1	1		2006-05-2006	959	2006-05-05	189	1	0	1		0	0	0	1	1	No	10	1	1	1	1	2
803/08	D	2007	West	2007-07-22		Female	31	1976						0	0																	Unknown	7	1	1	1	1	1
800/08	D	2007	West	2007-10-23		Male	35	1972			0			0	0																	Unknown	7	1	1	1	1	2
3081/07	B	2007	West	2007-06-06	8	Male	50	1957			0			0	1	1	1						1		1		0	0	0	0	1	No	10	1	1	1	1	2
1002/07	B	2007	West	2007-02-10	2	Male	59	1948	1	1999	0		1	0	1				2007-02-16	910	2007-02-16	516	0	0	0		0	0	0	0	0	No	6	1	1	1	1	2
793/08	A	2007	West	2007-11-27	1	Male	36	1971					1	0	1	1	1				2007-12-01	2125	0	0	1	1	0	0	0	0	0	No	2	1	1	1	1	2
0982/08	H	2007	West	2007-12-13	1	Male	60	1947	1	1970	0			0	1	1	0	1					1	0	1	1	0	0	0	0	0	No	2	1	1	1	1	2
3925/07	G	2007	West	2007-08-27	3	Male	39	1967	1	1974			0	0	1	1	1	2	2007-08-27		2007-08-27	200	1	0	0	1	0	1	1	1	1	No	2	1	1	1	1	2
1009/07	D	2007	West	2007-02-05	1	Male	53	1953			1			0	1	1	1						0	0	1		0	1	1	0	0	No	10	1	1	1	1	2
786/08	B	2007	West	2007-04-19	2	Male	67	1940			0	0	1	0	1								0	0	0		0	0	1	0	0	No	8	1	1	1	1	2
1157/07	A	2007	West	2007-03-12	1	Male	32	1974			0		1	0	1	1	1		2007-03-12	5816	2007-03-12	3611	0	0	0	1	0	0	0	0	1		2	1	1	1	1	2
1159/07	A	2007	West	2007-02-20	1	Male	49	1958			0		1	0	1	1	1						1	0	1		0	0	0	1	0	No	10	1	1	1	1	2
0996/08	A	2007	West	2007-01-02		Male	58	1949			0			0	0																	Unknown	7	1	1	1	1	2
0245/08	E	2007	West	2007-09-26	3	Male	28	1979	1	2007	0			0	1	0	1						0	0	0		0	0	0	0	0	No	6	1	1	1	1	2
802/08	D	2007	West	2007-11-27	1	Male	40	1967					0	0	1			1					1		1		1	1	1	1	1	No	1	1	1	1	1	2
2887/08	D	2008	West	2008-02-04	1	Female	50	1958	1	1967	0	1		0	1	1	1						0	1	1	1	0	0	0	0	0	No	2	1	1	1	1	1
5099/08	A	2008	West	2008-08-07	4	Female	29	1979	1	2000	0	0		0	1	1			2008-07-16	1159	2008-07-16	450	0	1	1		0	0	0	0	1	Unknown	3	1	1	1	1	1
5101/08	E	2008	West	2008-07-18	1	Female	32	1976			0			prenatal testing	1	1	1	2					1	1	1		0	0	0	0	1	No	3	1	1	1	1	1
2879/08	A	2008	West	2008-04-12	1	Female	50	1958			0		0	0	1	1	1						1	1	1		0	0	1	1	1	Yes	3	1	1	1	1	1
4028/08	D	2008	West	2008-06-10	7	Female	31	1977			1			0	1	1	1						0	1	1		1	0	0	1	1	Unknown	1	1	1	1	1	1
2885/08	D	2008	West	2008-04-28		Female	49	1958			0			0	0								0		0		0	0	0	0	0	Unknown	7	1	1	1	1	1
1474/09	A	2008	West	2008-12-08	1	Female	50	1958			0	1		high liver enzymes	1	1	1		2008-12-10	3548	2008-12-10	2441	1	1	1		0	0	0	1	1	No	3	1	1	1	1	1
0990/08	D	2008	West	2008-01-02	1	Male	27	1980	1	1986	0			0	1	1	1		2008-01-02	252	2008-01-02	95	0		1		0	0	1	1	1	No	10	1	1	1	1	2
1009/09	D	2008	West	2008-10-03	1	Male	42	1966			1		0	high risk factors	1	1	1	2					1	1	1		1	1	1	1	1	No	1	1	1	1	1	2
2875/08	D	2008	West	2008-03-27	1	Male	46	1961	1	1985	1	0		0	1	1							1	1	1		0	0	1	0	1	No	3	1	1	1	1	2
787/08	G	2008	West	2008-01-22	9	Male	45	1962			1			0	0				2008-02-01	14	2008-02-01	14	0		0		1	0	0	0	0		1	0	0	0	0	2
3134/08	A	2008	West	2008-02-27	1	Male	33	1975					1	0	1	1	1						0	1	1		0	0	0	0	1	No	3	1	1	1	1	2
1020/09	C	2008	West	2008-10-21		Male	45	1963						0	0																		7	1	1	1	1	2
6277/08	A	2008	West	2008-05-10		Male	34	1974						0	0																	Unknown	7	1	1	1	1	2
2884/08	A	2008	West	2008-04-21		Male	76	1932			0			0	0																		7	1	1	1	1	2
6298/08	A	2008	West	2008-06-16		Male	46	1962						0	0																		7	1	1	1	1	2
2883/08	A	2008	West	2008-04-21	2	Male	45	1962						0	0				2008-04-21	1000	2008-04-21	1000	0		0		0	0	0	0	0	Unknown	7	1	1	1	1	2
2888/08	D	2008	West	2008-04-15	4	Male	38	1970	1	1992				0	1	1	1		2008-04-14	3599	2008-04-14	3438	0	1	1		0	0	0	0	0	No	3	1	1	1	1	2
2874/08	D	2008	West	2008-02-04	1	Male	51	1957			0			0	1	0	1		2007-10-05	130			1	1	1	1	0	0	1	0	0	No	2	1	1	1	1	2
4016/08	D	2008	West	2008-07-11	1	Male	44	1964			0			routine testing	1								1	1	1		0	0	1	1	0	No	3	1	1	1	1	2
3605/09	A	2009	Central	2009-07-02	Caucasian		50	1959				0		high risk factors	1	1	1						1	0	1							No	10	1	1	1	1
3214/09	A	2009	West	2009-05-01		Female	56	1953						0	0																		7	1	1	1	1	1
270/10	D	2009	West	2009-11-03		Female	47	1962						0	0																		7	1	1	1	1	1
1778/10	D	2009	West	2009-01-16		Female	48	1961			1	0		0	0																		7	1	1	1	1	1
4403/09	D	2009	Central	2009-09-29	4	Female	78	1931	1	2000		1		0	1	1	1		2009-09-29	2142	2009-09-29	1578	1		0		0	0	0	0	1	Unknown	6	1	1	1	1	1
3781/09	C	2009	West	2009-08-12	1	Female	29	1979						0	1	1	1	2	2009-08-11	3900			1	0	1	1	0	0	0	0	1	No	2	1	1	1	1	1
3774/09	C	2009	West	2009-07-06	2	Female	23	1986	1	2008				0	1	1	1		2009-07-06	400	2009-07-06	890	0		1	1	0	0	0	0	0	No	2	1	1	1	1	1
1296/11	D	2009	West	2009-01-16		Female	48	1961			0	0		0	0																		7	1	1	1	1	1
555/10	A	2009	West	2009-08-14		Male	56	1953						0	0																		7	1	1	1	1	2
2150/09	D	2009	West	2009-01-07		Male	46	1963						0	0																		7	1	1	1	1	2
2548/09	C	2009	West	2009-05-26	1	Male	55	1954			1	0		0	1	1	1						1	1	1		1	1	1	1	1	No	1	1	1	1	1	2
4603/09	D	2009	Central	2009-08-17	8	Male	29	1980	1	1999	0	0	1	high liver enzymes	1				2009-08-17	619	2009-08-17	209	1	1	1		0	0	0	0	0	No	3	1	1	1	1	2
4915/09	B	2009	Central	2009-11-23	2	Male	62	1947	1	1992		1	0	routine testing	1			3 or More					1	1	0		0	0	0	0	0	No	3	1	1	1	1	2
1295/11	D	2009	West	2009-12-09	8	Male	36	1973	1	2009	0	0		joint pain in fingers	1								1	1	1		0	0	0	0	0	No	3	1	1	1	1	2
1555/09	A	2009	Central	2009-01-09	1	Male	50	1959				1		0	1	0	1		2009-01-09	340	2009-01-09	196	0	1	0		0	0	0	0	0	Unknown	3	1	1	1	1	2
3601/09	A	2009	Central	2009-08-20	8	Male	53	1956	1	1989	0	1		0	1	1	1		2009-08-20	1621	2009-08-20	1347	0	1	1		0	0	0	0	0	No	3	1	1	1	1	2
640/10	A	2009	Central	2009-11-24	1	Male	37	1972				1	1	high liver enzymes/high risk factors	1				2009-11-26	674	2009-11-26	247	0		0		0	0	0	0	0	No	7	1	1	1	1	2
4263/09	F	2009	West	2009-09-29	1	Male	38	1971	1	1986	0			0	1	1	1						1	1	1	1	0	1	1	1	1	No	2	1	1	1	1	2
556/10	C	2009	West	2009-12-09		Male	68	1941			0			0	0																		7	1	1	1	1	2
1281/09	D	2009	Central	2009-02-05	8	Male	21	1988	1	1992	0	1	1	0	1	1	1		2009-02-05	1536	2009-02-05	1442	0		0	1	0	0	0	0	1		2	1	1	1	1	2
4916/09	C	2009	Central	2009-11-13	2	Male	35	1974				0		high liver enzymes	1	1	1		2009-11-11	2992	2009-11-11	877	0	0	1	1	0	0	0	0	0	No	2	1	1	1	1	2
1018/09	D	2009	West	2009-10-06		Male	29	1980			1		0	0																			7	1	1	1	1	2
2151/09	D	2009	West	2009-05-11	5	Male	73	1936						0	1	0	1						1	1	1		0	1	1	1	1	No	3	1	1	1	1	2
2868/09	A	2009	West	2009-06-19	4	Male	25	1983	1	2009	1		1	0	1	1	0						1	1	0		0	0	0	0	0		3	1	1	1	1	2
2869/09	C	2009	West	2009-07-06	2	Male	33	1976	1	1990				0	1	1	1		2009-07-06	3405	2009-07-06	1061	0	1	0		0	0	0	0	0	No	3	1	1	1	1	2
2467/09	D	2009	Central	2009-04-27	1	Male	70	1939			0	0	1	0	1	1	1		2009-04-27	20	2009-04-27	41	1	1	1		0	0	0	0	0	No	3	0	0	0	1	2
2149/09	A	2009	West	2009-04-17	4	Male	70	1939	1	1994				0	1	1	1		2009-04-30	1310	2009-05-01	766	1	1	1		0	0	0	0	0	No	3	1	1	1	1	2
558/10	D	2009	West	2009-07-12	1	Male	76	1933			0		0	0	1	1	1		2009-07-02	640	2009-07-02	791	1	1	1		0	1	1	0	0	No	3	1	1	1	1	2
3055/10	D	2010	Central	2010-06-10	1	Female	21	1989	1	2009		0	1	0	1	1	1						0	1	1		0	0	0	0	0	No	3	1	1	1	1	1
638/10	D	2010	Central	2010-01-11	4	Female	69	1940	1	2006	0	1		high liver enzymes	1	1	1		2009-12-30	3998	2009-12-30	1906	0		0		1	0	0	0	0		1	1	1	1	1	1
5499/10	A	2010	Central	2010-11-11	1	Female	39	1971			1	1		high risk factors	1	1	1		2010-11-11	926	2010-11-11	976	0		1		1	1	1	0	0	Yes	1	1	1	1	1	1
3556/10	C	2010	Central	2010-07-08	1	Female	38	1972			0	0		high risk factors	1	1	1		2010-07-08	30			0	1	1		0	0	0	1	0	No	3	0	1	0	1	1
4374/10	D	2010	West	2010-07-12	4	Female	30	1980	1	2006	0	1		0	1	1	1						1	1	1	1	0	0	0	0	1	No	2	1	1	1	1	1
3797/10	A	2010	Central	2010-05-26	1	Female	19	1991				0		high risk factors	1	1					2010-06-07	427	0		1		0	0	0	0	0	No	10	1	1	1	1	1
1785/10	C	2010	Central	2010-02-03	2	Male	38	1972	1	1996	0	0		high liver enzymes	1	1	1		2010-01-23	782			0	1	0		0	0	0	0	0	No	3	1	1	1	1	2
2749/10	E	2010	Central	2010-05-13	8	Male	48	1961	1	2005	0			0	1	1	1	1	2010-05-13	1868	2010-05-13	1104	0	1	0		0	0	0	0	0	No	3	1	1	1	1	2
3364/10	A	2010	West	2010-05-21	1	Male	31	1979	1	1980	0			0	1	1	1		2010-05-21	233	2010-05-21	362	1	1	1	1	0	0	0	1	0	No	2	1	1	1	1	2
1786/10	D	2010	Central	2010-01-16	1	Male	64	1945				0		high risk factors/routine testing	1	1	1		2010-01-16	104	2010-01-16	32	0	1	0		0	0	0	0	0	No	3	1	0	1	0	2
1297/11	A	2010	West	2010-04-06	1	Male	45	1964			0	1		0	1	1	1						1	1	1		0	1	1	0	1	No	3	1	1	1	1	2
3557/10	A	2010	Central	2010-07-21	1	Male	47	1962			0	1		high risk factors	1	0	1						0		0	1	1	0	0	0	1	Unknown	1	1	1	1	1	2
1298/11	D	2010	West	2010-06-08	8	Male	33	1977	1	2005	0			0	1	1	1		2010-06-10	1101	2010-06-10	473	0	1	1		0	0	0	0	0	Unknown	3	1	1	1	1	2
4363/10	C	2010	West	2010-07-15	1	Male	53	1956						high liver enzymes	1								1	1	1		0	0	0	1	0	No	3	1	1	1	1	2
637/10	A	2010	Central	2010-01-26	2	Male	26	1984	1	1998		1		0	1		1		2010-01-26	345	2010-01-26	163	0	1	0	1	0	0	0	0	0	No	2	1	1	1	1	2
3054/10	A	2010	Central	2010-05-09		Male	40	1969	1	2005	0	1	0	high liver enzymes	1	1	1		2010-05-09	2739	2010-05-09	1284	0	1	0	1	0	0	0	0	0	Yes	2	1	1	1	1	2
2444/11	C	2011	Central	2011-04-19	Asian	Female	19	1992	1	2005	0	1		high risk factors	1	1	1		2011-04-19	1838	2011-04-19	1047			1	1						Unknown	2	1	1	1	1	1
3715/11	C	2011	Central	2011-07-11	Caucasian	Female	36	1975	1	1987		1			1	1	1		2011-07-11	2322	2011-07-11	1680		1	1	1					1	Yes	2	1	1	1	1	1
2973/11	C	2011	West	2011-05-13	Caucasian	Female	63	1948	1	1952	0			high risk factors	1	1	1						1	1	1				1		1	No	3	1	1	1	1	1
5132/11	A	2011	Central	2011-10-03	Caucasian	Female	45	1966			0	1	1		1	1	1		2011-10-03	3622	2011-10-03	2194	1		1						1	No	10	1	1	1	1	1
2240/12	D	2011	West	2011-07-26	Caucasian	Female	30	2011	1	1988			1		1	1	1		2011-07-25	2086	2011-07-25	1213	1		1	1		1	1		1	No	2	1	1	1	1	1
5359/11	A	2011	Central	2011-10-13	Caucasian	Female	39	1972				1		high risk factors	1	1	1		2011-10-14	709	2011-10-14	761				1	1	1	1	1		Unknown	1	1	1	1	1	1
3641/11	A	2011	West	2011-06-14	Caucasian	Male	55	1956						high risk factors	1	1	1						1			1		1	1		1	No	2	1	1	1	1	2
3964/11	A	2011	Central	2011-06-11	Unknown	Male	40	1971	1	2001		1	1	high risk factors/routine testing	1	1	0	3	2011-06-11	87	2011-06-11	76										Unknown	6	0	0	1	1	2
2234/12	A	2011	West	2011-08-17	Caucasian	Male	50	1961					1	high risk factors	0										1	1				1		No	2	1	1	1	1	2
1899/11	A	2011	West	2011-03-11	Other	Male	33	1978	1	1998				high risk factors	1	1	1										1	1	1	1	1	No	1	1	1	1	1	2
5127/11	A	2011	Central	2011-09-18		Male	51	1960			0	1		high liver enzymes/high risk factors	1	1	1		2011-09-18	6861	2011-09-18	3154	1		1							No	10	1	1	1	1	2
1900/11	C	2011	West	2011-02-14	Asian	Male	48	1963	1	1991				high risk factors	1	1	1		2011-01-14	2538	2011-01-14	1396	1	0	1	1						No	2	1	1	1	1	2
2772/11	A	2011	Central	2011-04-12	Unknown	Male	42	1969				1		high liver enzymes/high risk factors	1	1	1		2011-04-11	1012	2011-04-11	654	1		1					1			10	1	1	1	1	2
4342/12	D	2012	West	2011-08-04	Unknown	Female	32	1979			1	0		high risk factors	0				2011-08-04	834	2011-08-04	443					1			1			1	1	1	1	1	1
0431/12	A	2012	Central	2011-12-20	Caucasian	Male	74	1937			0	1		high risk factors	1	1	1		2011-12-23	752	2011-12-23	869	1		1	1	1	1	1	1		No	1	1	1	1	1	2
4332/12	D	2012	West	2011-04-29	Unknown	Male	32	1979			1	0		high risk factors	0				2011-04-29	500	2011-04-29	454											7	1	1	1	1	2
1183/12	G	2012	Central	2011-11-22	Unknown	Male	26	1985				1		high liver enzymes/high risk factors	1	1	0		2011-11-22	2790	2011-11-22	1462		0		1							2	1	1	1	1	2
2436/12	A	2012	Central	2011-10-05	Unknown	Male	48	1963					1	high risk factors	0			2	2011-10-05	30	2011-10-05	54					1					No	1	0	0	0	1	2
2439/12	A	2012	Central	2012-02-01	Aboriginal - First Nations	Male	49	1963			0		1	routine testing	0																		7	1	1	1	1	2
1431/06	B	2005	West
1135/07	A	2007	West
1341/07	A	2007	West
0232/08	C	2007	West
0240/08	D	2007	West
790/08	A	2007	West
3136/08	A	2008	West
4926/08	D	2008	West
1008/09	B	2008	West
1014/09	C	2008	West
1033/09	D	2008	West
1034/09	D	2008	West
2153/09	B	2009	West
3782/09	D	2009	West
3934/09	B	2009	Central
3935/09	G	2009	Central
0516/11	B	2009	West
3357/10	D	2010	West
3366/10	B	2010	West
0400/11	A	2010	West
0401/11	B	2010	West
0402/11	C	2010	West
0517/11	B	2010	West
0976/11	C	2010	West
2239/12	D	2011	West
2242/12	D	2011	West

## Sheet: Variable Guide
variable	Description	explanation
exposure	1=IDU; 2=sex with HBV cases or MSM; 3=household HBV carrier or IDU; 4=history of invasive medical procedures; 5=history of tattoo or piercing; 6=immigration; 7=history of incarceration; 8=occupational exposure; 9=NIDU; 10=heterosexual exposure	defines, in a mutually exlusive & deterministic way a single likely exposure factor for cases which may have multiple exposures. Defining has been carried out in a pre-determined and re-iterative way: First, all exposures were ranked according to their potential to cause an acute HBV by a measure of transmission risk and the likely duration of exposure as follows: High = IDU, Sex with HBVand MSM,…
highalt	binary variable (yes or no)	Yes is for cases with ALT levels > 2.5 norm (40 IU) or >100
highast	binary variable (yes or no)	Yes is for cases with AST levels > 2.5 norm (34 IU) or >85
abovenormalt	binary variable (yes or no)	Yes is for cases with ALT levels > norm (40 IU)
abovenormast	binary variable (yes or no)	Yes is for cases with AST levels > norm (34 IU)
symptoms	binary variable (yes or no)	Describes presence of any clinical symptoms
symptabdjaund	binary variable (yes or no)	describes if the person had only abdominal symptoms or jaundice or not
symptnonspec	binary variable (yes or no)	describes if the person had any non-specific clinical symptoms or not
HBV_VACCINE_DOSE_NO	numeric variable	describes the number of anti-HBV vaccines doses reportedly received
gender	categorical variable (male or female), string format
sex	same as above but recoded as (1=female, 2=male)
immig	binary variable (yes or no)	indicates history of immigration
antihcvpos	binary variable (yes or no)	indicates whether anti-HCV test result is positive or not
hbepos	binary variable (yes or no)	indicates if HBeAg test result is positive
repeatstbbitester	binary variable (yes or no)	indicates if the person has had multiple previous tests for STBBI (an indication of risk)
reasons4test	plain text	describes reasons for HBV testing
invasivemedproc3	binary variable (yes or no)	describes if the person has a history of any invasive healthcare procedures (accupuncture, surgery, dental surgery, frequent blood work in diabetes patients, endoscopy, etc.)
