# Supplementary material for: Characterization of Acute and Chronic Hepatitis B Virus Genotypes in Canada
Source: PLoS One. 2015 Sep 25;10(9):e0136074. doi: 10.1371/journal.pone.0136074 (PMC4583310; doi:10.1371/journal.pone.0136074)
Supplement: S2 Table — (XLSX) [file pone.0136074.s003.xlsx]

## Sheet: PREVALENT
	NML ID	PROV	GENDER	DOB	AGE	GENOTYPE	DATE REC'D
1	H0001/06	Central				C
2	H0002/06	Central				C
3	H0004/06	Central				C
4	H0006/06	Central				D
5	H0007/06	Central				B
6	H0222/06	Prairies	F	1977-04-12	28	D
7	H0787/06	West	U			D
8	H0788/06	West	U			A
9	H0790/06	West	U			D
10	H0791/06	West	U			D
11	H0797/06	West	M	1960-01-15	46	A
12	H0957/06	West	M			A
13	H1256/06	Maritimes				A
14	H1340/06	West	M			C
15	H1415/06	Central				C
16	H1416/06	Central				C
17	H1417/06	Central				C/D
18	H1418/06	Central				D
19	H1419/06	Central				C
20	H1420/06	Central				C
21	H1421/06	Central				C
22	H1422/06	Central				B
23	H1425/06	Central				A
24	H1427/06	Central				C
25	H1428/06	Central				D
26	H1430/06	Central				C
27	H1806/06	Central	M	1931-03-19	75	B
28	H1848/06	Central	M	1967-03-04	39	C
29	H1849/06	Central	M	1966-10-16	39	B
30	H1861/06	Central	U			D
31	H1886/06	Central	M	1936-12-30	69	D
32	H2040/06	Central	M	1953-09-29	52	B
33	H2219/06	Central	M	1962-07-20	43	D
34	H2664/06	Central				A
35	H2881/06	Central	M	1969-05-13	37	A
36	H2897/06	West	F	1957-09-08	48	D
37	H2997/06	Central				C
38	H2998/06	Central				B
39	H2999/06	Central				C
40	H3000/06	Central				B
41	H3001/06	Central				C
42	H3002/06	Central				C
43	H3003/06	Central				C
44	H3004/06	Central				B
45	H3471/06	West	U	1990-06-16		E	2006-10-04
46	H3532/06	Central	U			B
47	H3533/06	Central	U			B
48	H3534/06	Central	U			B
49	H3535/06	Central	U			C
50	H3536/06	Central	U			B
51	H3537/06	Central	U			C
52	H3538/06	Central	U			B
53	H3539/06	Central	U			B
54	H3540/06	Central	U			C
55	H4060/06	Prairies	M	1947-04-23		B	2006-11-03
56	H4183/06	Central	F	1926-09-09		B	2006-11-17
57	H4186/06	Central	F	1917-11-15		B	2006-11-17
58	H4187/06	Central	F	1914-12-07		B	2006-11-17
59	H4188/06	Central	F	1910-07-10		D	2006-11-17
60	H4189/06	Central	M	1915-10-24		C	2006-11-17
61	H4305/06	Central	F	1930-03-18		B	2006-11-30
62	H4306/06	Central	M	1937-10-04		C	2006-11-30
63	H4307/06	Central	M	1953-08-05		C	2006-11-30
64	H4391/06	Central	F	1912-03-02		B	2006-12-12
65	H4393/06	Central	F	1929-08-27		C	2006-12-12
66	H4396/06	Central	F	1918-03-28		B	2006-12-12
67	H4397/06	Central	F	1926-06-01		B	2006-12-12
68	H4398/06	Central	M	1920-06-29		C	2006-12-12
69	H4456/06	Central				C
70	H4457/06	Central				C
71	H4459/06	Central				C
72	H4460/06	Central				C
73	H4461/06	Central				C
74	H4462/06	Central				C
75	H4463/06	Central				F
76	H4464/06	Central				E
77	H4465/06	Central				C
78	H4466/06	Central				A
79	H4467/06	Central				C
80	H0022/07	Central	U			A
81	H0023/07	Central	U			B
82	H0024/07	Central	U			C
83	H0369/07	Central	F	1968-07-29		C	2007-02-13
84	H0500/07	Central	U			C
85	H0501/07	Central	U			C
86	H0502/07	Central	U			D
87	H0503/07	Central	U			C
88	H0504/07	Central	U			C
89	H0505/07	Central	U			C
90	H0506/07	Central	U			C
91	H0507/07	Central	U			C
92	H0508/07	Central	U			B
93	H0509/07	Central	U			C
94	H0510/07	Central	U			C
95	H0524/07	Central	M	1962-04-24		C	2007-02-20
96	H0690/07	Central	F	1920-03-13		C	2007-03-07
97	H1545/07	West	U	1969-01-25		A	2007-05-10
98	H2140/07	Prairies	F	1955-09-28		C	2007-06-15
99	H2165/07	Central	M			A
100	H2238/07	West	U	2002-05-15		B	2007-06-21
101	H2258/07	Central	U			C
102	H2259/07	Central	U			C
103	H2260/07	Central	U			C
104	H2261/07	Central	U			B
105	H2262/07	Central	U			C
106	H2264/07	Central	U			B
107	H2265/07	Central	U			C
108	H2266/07	Central	U			C
109	H2267/07	Central	U			B
110	H2268/07	Central	U			B
111	H2269/07	Central	U			E
112	H2270/07	Central	U			B
113	H2271/07	Central	U			A
114	H2487/07	Central	U			C
115	H2580/07	West	F	1957-09-08		B	2007-07-12
116	H2581/07	West	F	1957-01-19		G	2007-07-12
117	H2678/07	Central	U			E
118	H2698/07	Prairies	F	1965-06-20		B	2007-07-20
119	H2699/07	Prairies	M	1983-05-18		C	2007-07-20
120	H2701/07	West				A
121	H2706/07	Prairies	F	1963-11-13		D	2007-07-24
122	H2712/07	Prairies	M	1965-12-30		C	2007-07-24
123	H2713/07	Prairies	F	1982-08-14		B	2007-07-24
124	H2716/07	Prairies	F	1968-04-07		C	2007-07-24
125	H2849/07	Prairies	F	1950-08-09		C	2007-07-31
126	H2938/07	Central	F	1941-08-03		D	2007-07-31
127	H3178/07	Prairies	M	1959-02-13		B	2007-08-16
128	H3235/07	Maritimes	M	1969-08-11		A	2007-08-23
129	H3360/07	Central	U			A
130	H3435/07	Prairies	F	1960-12-15		B	2007-09-11
131	H3535/07	Prairies	M	1954-09-30		B	2007-09-18
132	H3682/07	Prairies				B
133	H3799/07	Prairies	M	1982-09-04		D	2007-10-09
134	H3823/07	West				B
135	H3837/07	Central	U			A
136	H3878/07	Central				G
137	H3879/07	Central				A
138	H3880/07	Central				A
139	H3910/07	Prairies				C
140	H3938/07	West				E
141	H3941/07	Central				G
142	H3959/07	Prairies	M	1956-09-29		C	2007-10-18
143	H3965/07	Maritimes				C
144	H4054/07	Prairies				B
145	H4120/07	Prairies				C
146	H4233/07	Prairies	M	1959-11-01		A	2007-10-30
147	H4238/07	West				C
148	H4281/07	Maritimes				A
149	H4365/07	Central	U			C
150	H4366/07	Central	U			C
151	H4367/07	Central	U			C
152	H4368/07	Central	U			B
153	H4369/07	Central	U			A
154	H4370/07	Central	U			B
155	H4371/07	Central	U			C
156	H4372/07	Central	U			C
157	H4373/07	Central	U			D
158	H4374/07	Central	U			B
159	H4375/07	Central	U			C
160	H4376/07	Central	U			C
161	H4377/07	Central	U			C
162	H4381/07	West				C
163	H4384/07	Maritimes				A
164	H4385/07	Central	F	1955-10-25		C	2007-11-08
165	H4535/07	Prairies				B
166	H4536/07	Prairies	M	1963-08-11		I	2007-11-22
167	H4537/07	Prairies	M	1957-09-24		C	2007-11-22
168	H4538/07	Prairies				A
169	H4541/07	Prairies				A
170	H4546/07	Central	U			E
171	H4547/07	Central				A
172	H4665/07	Central	U			D
173	H4899/07	Prairies				A
174	H4934/07	Prairies				C
175	H4935/07	Prairies	M	1946-08-20		A	2007-12-13
176	H4937/07	Prairies	F	1983-11-15		E	2007-12-13
177	H4938/07	Prairies	M	1939-12-01		A	2007-12-13
178	H4940/07	Prairies	F	1971-01-14		B	2007-12-13
179	H4942/07	Maritimes				B
180	H5010/07	Prairies	F	1956-10-07		C	2007-12-18
181	H5011/07	Prairies	M	1950-12-25		B	2007-12-18
182	H5013/07	Prairies				B
183	H5015/07	Prairies	F	1973-03-15		C	2007-12-18
184	H5020/07	West				C
185	H5021/07	West				C
186	H5049/07	Prairies	F	1955-09-23		C	2007-12-20
187	H5060/07	Prairies				B
188	H0080/08	West				C
189	H0157/08	Prairies				B
190	H0159/08	Prairies				B
191	H0161/08	Prairies				A
192	H0163/08	Prairies				D
193	H0164/08	Prairies	M	1993-04-01		E	2008-01-15
194	H0165/08	West				C
195	H0174/08	West				B
196	H0276/08	Prairies				D
197	H0281/08	Prairies	M	1981-05-20		D	2008-01-18
198	H0310/08	Prairies	M	1945-02-02		B	2008-01-22
199	H0311/08	Prairies	M	1981-11-14		C	2008-01-22
200	H0313/08	Prairies	M	1979-07-14		A	2008-01-22
201	H0415/08	Prairies	M	1977-06-18		D	2008-01-29
202	H0417/08	Prairies	F	1981-02-14		C	2008-01-29
203	H0522/08	Central	U			B
204	H0523/08	Central	U			B
205	H0524/08	Central	U			C
206	H0525/08	Central	U			B
207	H0534/08	Prairies	M	1974-02-19		C	2008-01-31
208	H0562/08	Prairies				C
209	H0565/08	Prairies	M	1956-07-04		A	2008-02-05
210	H0567/08	Prairies	F	1990-03-07		A	2008-02-05
211	H0570/08	Maritimes	U	1985-01-01		E	2008-02-05
212	H0572/08	Maritimes	U	1972-12-28		A	2008-02-05
213	H0573/08	Maritimes	U	1954-04-13		A	2008-02-05
214	H0574/08	Maritimes	U	1956-12-24		A	2008-02-05
215	H0575/08	Maritimes	U	1934-04-25		A	2008-02-05
216	H0576/08	Maritimes	U	1940-01-18		A	2008-02-05
217	H0577/08	Maritimes	U	1941-08-02		A	2008-02-05
218	H0702/08	Prairies				A
219	H0749/08	Prairies	F	1979-11-22		A	2008-02-14
220	H0772/08	Prairies	U	1945-01-26		B	2008-02-19
221	H0878/08	West				C
222	H0965/08	Maritimes	U	1956-12-24		A	2008-02-26
223	H1023/08	Maritimes	F		3	B
224	H1044/08	Prairies	M	1971-01-22		C	2008-02-28
225	H1046/08	Prairies	F	1978-02-27		E	2008-02-28
226	H1049/08	Prairies	M	1978-12-10		C	2008-02-29
227	H1054/08	Prairies	M	1946-03-08		B	2008-03-04
228	H1055/08	Prairies	F	1967-10-10		A	2008-03-04
229	H1059/08	Prairies	M	1961-01-19		A	2008-03-04
230	H1077/08	Central	M	1971-12-13		A	2008-03-04
231	H1118/08	Prairies	M	1949-12-04		A	2008-03-06
232	H1262/08	West				C
233	H1375/08	Prairies	M	1985-07-14		C	2008-03-18
234	H1380/08	Prairies	F	1978-10-09		C	2008-03-18
235	H1381/08	Prairies	M	1949-09-14		A	2008-03-18
236	H1383/08	Prairies	M	1972-04-07		D	2008-03-18
237	H1384/08	Prairies	F	1981-07-19		B	2008-03-18
238	H1416/08	Prairies	M	1954-11-10		A	2008-03-20
239	H1634/08	Prairies				D
240	H1639/08	West				B
241	H1640/08	West				B
242	H1642/08	Prairies	M	1942-09-02		C	2008-04-02
243	H1754/08	West				C
244	H1784/08	Prairies				A
245	H1830/08	Prairies	M	1940-10-31		C	2008-04-15
246	H1907/08	Prairies	M	1982-03-04		A	2008-04-22
247	H2025/08	Prairies	F	1983-10-28		A	2008-04-23
248	H2114/08	Prairies	M	1962-05-01		B	2008-04-29
249	H2116/08	Prairies				D
250	H2136/08	Prairies	F	1954-03-07		C	2008-04-30
251	H2313/08	Prairies	M	1965-10-20		A	2008-05-06
252	H2340/08	Prairies	F	1948-08-02		B	2008-05-07
253	H2510/08	West				E
254	H2585/08	Prairies	M	1957-12-10		B	2008-05-22
255	H2592/08	Prairies	M	1964-05-06		E	2008-05-22
256	H2635/08	Maritimes				C
257	H2640/08	Prairies	M	1972-03-25		D	2008-05-27
258	H2642/08	Prairies	F	1954-01-17		C	2008-05-27
259	H2648/08	Prairies	M	1963-03-26		D	2008-05-27
260	H2659/08	West				D
261	H2672/08	Maritimes				A
262	H2711/08	Prairies	M	1967-10-02		C	2008-06-03
263	H2826/08	Prairies	F	1978-03-18		B	2008-06-04
264	H2828/08	Prairies	F	1987-11-18		A	2008-06-04
265	H2830/08	Prairies	M	1963-12-06		C	2008-06-04
266	H2852/08	Prairies	F	1956-04-17		C	2008-06-05
267	H2986/08	Maritimes				A
268	H2997/08	Prairies				A
269	H3008/08	Prairies	M	1959-04-04		C	2008-06-17
270	H3011/08	Prairies	M	1979-09-03		E	2008-06-17
271	H3014/08	Prairies	M	1952-03-20		C	2008-06-17
272	H3015/08	Prairies				C
273	H3019/08	Prairies				C
274	H3153/08	Prairies				C
275	H3154/08	Prairies	M	1967-07-13		A	2008-06-24
276	H3222/08	West				C
277	H3272/08	Prairies	M	1983-03-04		A	2008-06-26
278	H3355/08	Prairies	M	1973-04-29		B	2008-07-03
279	H3367/08	Central	U			D
280	H3371/08	Maritimes	M	1982-12-06		A	2008-07-03
281	H3383/08	West				D
282	H3385/08	West				B
283	H3431/08	Prairies	M	1978-12-01		E	2008-07-08
284	H3437/08	Prairies	M	1972-06-04		B	2008-07-08
285	H3532/08	Prairies	U	1984-10-15		C	2008-07-16
286	H3581/08	Prairies	M	1958-09-01		B	2008-07-22
287	H3589/08	Prairies	M	1962-05-18		C	2008-07-22
288	H3590/08	Prairies	M	1966-01-19		C	2008-07-22
289	H3591/08	Prairies	M	1964-05-09		C	2008-07-22
290	H3601/08	West				A
291	H3806/08	West				B
292	H3946/08	West	F			B
293	H3947/08	West	F			D
294	H3948/08	West	F			C
295	H3949/08	West	F			D
296	H3950/08	West	F			C
297	H3952/08	West	F			B
298	H3953/08	West	F			D
299	H3954/08	West	F			C
300	H3955/08	West	F			E
301	H3956/08	West	F			B
302	H3957/08	West	F			B
303	H3958/08	West	F			B
304	H3959/08	West	F			B
305	H3960/08	West	F			A
306	H3961/08	West	F			D
307	H3962/08	West	F			A
308	H3963/08	West	F			B
309	H3964/08	West	F			A
310	H3965/08	West	F			B
311	H3966/08	West	F			A
312	H3967/08	West	F			C
313	H3968/08	West	F			C
314	H3969/08	West	F			C
315	H3970/08	West	F			C
316	H3971/08	West	F			C
317	H3972/08	West	F			D
318	H3973/08	West	F			B
319	H3974/08	West	F			B
320	H3975/08	West	F			B
321	H3976/08	West	F			B
322	H3977/08	West	F			A
323	H3978/08	West	F			C
324	H3979/08	West	F			D
325	H3980/08	West	F			C
326	H3981/08	West	F			C
327	H3982/08	West	F			C
328	H3983/08	West	F			C
329	H3985/08	West	F			E
330	H3986/08	West	F			C
331	H3987/08	West	F			C
332	H3988/08	West	F			A
333	H3989/08	West	F			A
334	H3990/08	West	F			E
335	H3991/08	West	F			E
336	H3992/08	West	F			C
337	H3993/08	West	F			A
338	H3994/08	West	F			B
339	H3995/08	West	F			C
340	H3996/08	West	F			C
341	H3997/08	West	F			D
342	H3998/08	West	F			B
343	H4000/08	West	F			D
344	H4001/08	West	F			C
345	H4002/08	West	F			B
346	H4003/08	West	F			C
347	H4004/08	West	F			B
348	H4005/08	West	F			B
349	H4006/08	West	F			B
350	H4007/08	West	F			C
351	H4008/08	West	F			D
352	H4009/08	West	F			D
353	H4099/08	West				E
354	H4100/08	West	U			C
355	H4132/08	Prairies	M	1952-09-26		D	2008-08-19
356	H4207/08	Prairies	F	1976-05-15		C	2008-08-20
357	H4224/08	West				D
358	H4225/08	West				B
359	H4274/08	Prairies	M	1974-11-07		A	2008-08-22
360	H4309/08	Maritimes	U	1972-12-05		C	2008-08-26
361	H4336/08	West				A
362	H4380/08	Prairies	M	1964-11-27		C	2008-09-04
363	H4382/08	Prairies	M	1988-11-28		C	2008-09-04
364	H4500/08	Prairies	M	1954-11-12		B	2008-09-10
365	H4556/08	West				B
366	H4647/08	Maritimes	U	1946-05-17		B	2008-09-17
367	H4740/08	West				C
368	H4741/08	Central	U			D
369	H4742/08	Central	U			D
370	H4933/08	Central	U			D
371	H4968/08	Prairies	M	1971-06-02		B	2008-10-02
372	H4996/08	Prairies				B
373	H5005/08	West				C
374	H5006/08	West				A
375	H5146/08	Prairies	U			A
376	H5208/08	Prairies	M	1951-05-06		A	2008-10-16
377	H5303/08	Central	M	1928-11-21		A	2008-10-21
378	H5304/08	Central	F	1955-12-23		B	2008-10-21
379	H5323/08	Prairies	M	1953-01-01		C	2008-10-22
380	H5364/08	Prairies	M	1959-08-28		C	2008-10-28
381	H5365/08	Prairies	M	1969-07-23		A	2008-10-28
382	H5611/08	Prairies	F	1969-03-15		A	2008-11-06
383	H5734/08	Prairies				A
384	H5739/08	Prairies	F	1964-02-02		C	2008-11-13
385	H5740/08	Prairies				A
386	H5741/08	Prairies	M	1971-05-02		E	2008-11-13
387	H5937/08	West				C
388	H6025/08	Prairies				C
389	H6026/08	Prairies				C
390	H6046/08	West	U	1960-10-20		B	2008-12-03
391	H6047/08	West	U	1947-08-25		C	2008-12-03
392	H6048/08	West	U	1965-08-19		B	2008-12-03
393	H6049/08	West	U	1960-12-01		C	2008-12-03
394	H6125/08	Prairies	F	1977-04-27		D	2008-12-09
395	H6208/08	Prairies	F	1981-05-11		A	2008-12-11
396	H6252/08	Prairies	M	1978-04-20		D	2008-12-16
397	H6442/08	Prairies	F	1984-06-30		A	2008-12-18
398	H6500/08	Prairies	M	1970-09-27		A	2008-12-23
399	H6502/08	Prairies	F	1962-05-22		C	2008-12-23
400	H6536/08	Prairies	M	1959-03-01		B	2008-12-30
401	H6540/08	West				A
402	H0032/09	Prairies	M	1958-06-15		D	2009-01-08
403	H0040/09	Maritimes				D
404	H0153/09	Prairies	F	1950-07-23		A	2009-01-13
405	H0158/09	Prairies				C
406	H0160/09	Prairies	M	1965-08-01		B	2009-01-13
407	H0161/09	Prairies	M	1954-08-14		C	2009-01-13
408	H0320/09	Prairies	F	1979-11-11		A	2009-01-22
409	H0322/09	Prairies	M	1962-08-27		C	2009-01-22
410	H0323/09	Prairies	F	1957-01-13		B	2009-01-22
411	H0324/09	Prairies	F	1971-05-02		A	2009-01-22
412	H0376/09	Prairies	F	1980-03-13		C	2009-01-27
413	H0451/09	Central	M	1966-10-11		A	2009-01-28
414	H0460/09	Prairies	M	1986-12-12		B	2009-01-29
415	H0462/09	Prairies	M	1971-12-25		E	2009-01-29
416	H0505/09	Prairies	M	1966-03-13		E	2009-02-03
417	H0507/09	Prairies				C
418	H0509/09	Prairies				D
419	H0567/09	Prairies	F	1976-01-18		B	2009-02-04
420	H0569/09	Prairies	M	1997-12-18		B	2009-02-04
421	H0571/09	Prairies	M	2009-11-12		B	2009-02-04
422	H0639/09	Prairies				B
423	H0718/09	Central				B
424	H0745/09	West				B
425	H0763/09	Prairies	F			B
426	H0795/09	Prairies	M	1972-09-16		E	2009-02-17
427	H0805/09	Prairies	M	1979-05-15		A	2009-02-18
428	H0927/09	Maritimes	U	1975-05-05		E	2009-02-24
429	H0935/09	Prairies	M	1987-01-05		E	2009-02-24
430	H1085/09	Prairies	M	1969-09-04		C	2009-03-03
431	H1088/09	Prairies	M	1957-11-25		A	2009-03-03
432	H1113/09	Central	U			C
433	H1116/09	Central				D
434	H1152/09	Prairies	M	1979-03-15		B	2009-03-10
435	H1159/09	Prairies	F	1947-11-27		B	2009-03-10
436	H1307/09	Prairies	M	1943-09-14		A	2009-03-24
437	H1379/09	Maritimes	U	1956-09-17		C	2009-03-31
438	H1380/09	Maritimes	U	1984-02-01		C	2009-03-31
439	H1381/09	Maritimes	F	1971-05-07		B	2009-03-31
440	H1569/09	Maritimes	M	1960-07-26		D	2009-04-15
441	H1574/09	Prairies	F	1987-06-30		D	2009-04-15
442	H1775/09	Prairies	U	1979-02-18		B	2009-05-05
443	H1905/09	Prairies	F	1967-01-01		D	2009-05-12
444	H2025/09	Prairies	F	1980-01-11		B	2009-05-27
445	H2053/09	Prairies	M			B
446	H2141/09	Maritimes	M	1985-10-16		A	2009-06-09
447	H2253/09	Prairies	M	1982-07-06		A	2009-06-16
448	H2259/09	Central				G
449	H2514/09	Prairies	F	1991-09-06		C	2009-07-07
450	H2515/09	Prairies	M	1957-01-02		D	2009-07-07
451	H2551/09	Prairies	M	1951-10-26		A	2009-07-09
452	H2843/09	Prairies	F	1979-07-22		A	2009-08-12
453	H2901/09	Central	F	1952-07-30		D	2009-08-18
454	H2902/09	Central	M	1974-02-05		D	2009-08-18
455	H2903/09	Central	F	1954-11-16		D	2009-08-18
456	H3064/09	West				A
457	H3072/09	Prairies				C
458	H3164/09	Prairies	M	1982-09-27		B	2009-09-02
459	H3193/09	West	M	1981-03-02		D	2009-09-04
460	H3194/09	West	M	1941-12-24		D	2009-09-04
461	H3195/09	West	F	1944-06-25		B	2009-09-04
462	H3258/09	Central	F	1979-03-10		C	2009-09-11
463	H3483/09	West				C
464	H3630/09	Maritimes	M	1963-10-30		A	2009-10-01
465	H3901/09	Central	F	1974-06-07		D	2009-10-21
466	H3920/09	Central	M	1968-04-29		C	2009-10-21
467	H3925/09	Central	M	1975-11-16		A	2009-10-21
468	H3926/09	Central	M			A
469	H3927/09	Central	F	1987-07-02		A	2009-10-21
470	H3928/09	Central	F	1977-06-19		D	2009-10-21
471	H3929/09	Central	F	1949-04-02		B	2009-10-21
472	H3930/09	Central	F	1978-02-09		C	2009-10-21
473	H3931/09	Central	M	1965-05-07		B	2009-10-21
474	H3999/09	Prairies	M	1965-12-10		B	2009-10-27
475	H4212/09	Prairies	M	1988-10-22		D	2009-11-10
476	H4312/09	Prairies	M	1963-02-03		C	2009-11-17
477	H4399/09	Prairies	M	1963-09-30		C	2009-11-20
478	H4404/09	Central	M	1962-01-02		B	2009-11-20
479	H4595/09	Prairies	F	1945-12-15		B	2009-12-04
480	H4599/09	Prairies	F	1976-05-15		B	2009-12-04
481	H4834/09	West				A
482	H4940/09	Prairies				A
483	H4951/09	West	U	1965-01-31		E	2009-12-30
484	H0077/10	Prairies	F	1975-08-09		A	2010-01-07
485	H0200/10	Prairies	F	1957-02-09		C	2010-01-19
486	H0201/10	Prairies	F	1956-05-09		C	2010-01-19
487	H0278/10	Prairies	F	1957-12-22		B	2010-01-26
488	H0376/10	Prairies	F	1986-03-13		E	2010-02-02
489	H0735/10	Prairies	M	1961-04-30		A	2010-02-23
490	H0736/10	Prairies	M	1962-06-14		E	2010-02-23
491	H0848/10	Prairies	F	1958-04-02		B	2010-03-02
492	H0849/10	Prairies	M	1965-07-15		A	2010-03-02
493	H1092/10	Prairies	M	1976-12-03		D	2010-03-18
494	H1296/10	Prairies	M	1958-06-26		D	2010-03-26
495	H1363/10	Prairies	F	1959-04-15		C	2010-03-30
496	H1365/10	Prairies	F	1979-02-01		B	2010-03-30
497	H1367/10	Prairies	F	1965-05-10		C	2010-03-30
498	H1368/10	Prairies	M	1970-09-12		E	2010-03-30
499	H1535/10	Maritimes	M	1969-02-12		D	2010-04-13
500	H1597/10	Central	U	1975-04-03		D	2010-04-15
501	H1609/10	Prairies	M	1971-07-07		B	2010-04-15
502	H1610/10	Prairies	F	1985-05-07		C	2010-04-15
503	H1613/10	Prairies	F	1975-02-19		B/C	2010-04-15
504	H1726/10	Prairies	F	1975-08-31		B	2010-04-22
505	H1727/10	Prairies	F	1994-09-12		C	2010-04-22
506	H1767/10	Prairies	M	1968-04-11		D	2010-04-27
507	H1819/10	Maritimes	F	1948-09-24		D	2010-04-29
508	H1837/10	Maritimes	F	1950-02-04		A	2010-04-30
509	H1954/10	Maritimes	U	1973-02-11		C	2010-05-05
510	H1956/10	Maritimes	F	1960-01-06		A	2010-05-05
511	H1957/10	Maritimes	F	1937-10-20		A	2010-05-05
512	H1958/10	Maritimes	F	1929-09-29		A	2010-05-05
513	H1959/10	Maritimes	F	1928-12-03		A	2010-05-05
514	H1960/10	Maritimes	F	1945-10-16		A	2010-05-05
515	H1974/10	Prairies	M	1975-10-30		A	2010-05-11
516	H1975/10	Prairies	M	1982-10-24		C	2010-05-11
517	H1980/10	West	M	1976-09-21		B/C	2010-05-12
518	H2064/10	Prairies	M	1979-06-22		D	2010-05-14
519	H2103/10	Prairies	M	1978-10-26		A	2010-05-18
520	H2169/10	West	F	1974-01-02		C	2010-05-19
521	H2179/10	West	U			C
522	H2180/10	West	U			C
523	H2232/10	Maritimes	F	1968-06-21		D	2010-05-27
524	H2261/10	Prairies	F	1974-01-21		A	2010-06-01
525	H2265/10	West	F	1977-11-25		D	2010-06-02
526	H2438/10	West	F			D
527	H2439/10	West	U			B
528	H2440/10	West	U			B
529	H2481/10	Prairies	M	1944-04-20		C	2010-06-10
530	H2484/10	Prairies	M	1971-10-10		B	2010-06-10
531	H2485/10	Prairies	M	1970-08-07		D	2010-06-10
532	H2489/10	Prairies	M	1967-05-15		C	2010-06-10
533	H2491/10	Prairies	M	1975-01-01		E	2010-06-10
534	H2497/10	Prairies	F	1980-02-29		D	2010-06-11
535	H2562/10	West	F	1948-03-06		B	2010-06-15
536	H2563/10	West	M	1987-12-11		A	2010-06-15
537	H2564/10	West	M	1982-08-20		B	2010-06-15
538	H2565/10	West	M	1968-10-25		C	2010-06-15
539	H2566/10	West	M	1987-09-23		D	2010-06-15
540	H2585/10	West	F	1963-04-04		C	2010-06-16
541	H2586/10	West	F	1970-01-01		E	2010-06-16
542	H2587/10	West	M	1971-04-23		C	2010-06-16
543	H2590/10	West	F	1957-10-26		A	2010-06-16
544	H2591/10	West	M	1972-04-27		D	2010-06-16
545	H2592/10	West	M	1967-06-26		B	2010-06-16
546	H2593/10	West	F	1957-09-01		B	2010-06-16
547	H2594/10	West	M	1976-02-20		E	2010-06-16
548	H2595/10	West	M	1977-08-07		C	2010-06-16
549	H2633/10	West	F	1963-09-07		B	2010-06-17
550	H2634/10	West	F	1962-05-05		D	2010-06-17
551	H2635/10	West	M	1969-04-17		D	2010-06-17
552	H2636/10	West	U	1991-11-20		B	2010-06-17
553	H2641/10	Prairies	F	1978-11-15		C	2010-06-17
554	H2642/10	Prairies	F	1996-01-05		E	2010-06-17
555	H2647/10	West	F		29	C
556	H2648/10	West	F		52	C
557	H2649/10	West	F		31	B
558	H2650/10	West	F		42	B
559	H2651/10	West	M		52	C
560	H2652/10	West	F		44	C
561	H2653/10	West	F		47	D
562	H2654/10	West	M		47	C
563	H2699/10	West	M	1970-04-16		B	2010-06-23
564	H2700/10	West	F	1980-01-16		D	2010-06-23
565	H2802/10	Prairies	M	1981-08-21		B	2010-06-24
566	H2803/10	Prairies	M	1986-01-01		E	2010-06-24
567	H2804/10	Prairies	F	1975-06-06		A	2010-06-24
568	H2805/10	Prairies	F	1979-05-09		A	2010-06-24
569	H2823/10	Prairies	F	1984-06-06		A	2010-06-25
570	H2889/10	West	F	1974-09-12		E	2010-06-29
571	H2890/10	West	M	1977-01-05		B	2010-06-29
572	H2891/10	West	F	1948-04-15		C	2010-06-29
573	H2892/10	West	M	1973-09-03		E	2010-06-29
574	H2893/10	West	M	1964-09-02		D	2010-06-29
575	H2894/10	West	F	1951-01-02		A	2010-07-02
576	H2896/10	Prairies	M	1966-06-10		A	2010-06-29
577	H2897/10	Prairies	M	1985-01-01		A	2010-06-29
578	H2910/10	West	F	1974-01-30		A	2010-06-30
579	H2911/10	West	M	1969-01-21		G	2010-06-30
580	H2912/10	West	M	1978-12-06		A	2010-06-30
581	H2913/10	West	F	1946-06-01		D	2010-06-30
582	H2914/10	West	F	1961-03-06		B	2010-06-30
583	H2915/10	West	F	1977-09-29		C	2010-06-30
584	H3001/10	Prairies	M	1982-10-19		D	2010-07-07
585	H3002/10	Prairies	F	1973-12-15		B	2010-07-07
586	H3015/10	Central	F	1961-07-28		B	2010-07-08
587	H3016/10	Central	M	1949-10-08		G	2010-07-08
588	H3044/10	Prairies	F	1949-11-06		G	2010-07-08
589	H3045/10	Prairies	F	1977-08-04		B	2010-07-08
590	H3048/10	Prairies	M	1968-08-04		C	2010-07-08
591	H3049/10	Prairies	F	1951-09-11		A	2010-07-08
592	H3050/10	Prairies	M	1979-12-25		E	2010-07-08
593	H3101/10	West	M	1977-09-10		A	2010-07-13
594	H3102/10	West	F	1981-01-16		A	2010-07-13
595	H3103/10	West	F	1955-10-19		B	2010-07-13
596	H3104/10	West	M	1976-11-08		D	2010-07-13
597	H3105/10	West	M	1954-04-05		B	2010-07-13
598	H3106/10	West	F	1971-11-21		A	2010-07-13
599	H3107/10	West	F	1976-01-28		B	2010-07-13
600	H3108/10	West	F	1961-06-17		C	2010-07-13
601	H3109/10	West	F	1967-05-04		C	2010-07-13
602	H3110/10	West	F	1978-09-22		C	2010-07-13
603	H3111/10	West	M	1983-01-12		A	2010-07-13
604	H3113/10	West	M	1958-02-25		C	2010-07-13
605	H3115/10	West	M	1957-02-04		C	2010-07-13
606	H3116/10	Prairies	F	1952-04-03		D	2010-07-13
607	H3153/10	West	M	1978-01-22		D	2010-07-15
608	H3154/10	West	M	1965-04-05		C	2010-07-15
609	H3155/10	West	F	1961-03-05		B	2010-07-15
610	H3156/10	West	F	1966-09-06		B	2010-07-15
611	H3157/10	West	F	1968-09-12		C	2010-07-15
612	H3158/10	West	F	1977-07-18		C	2010-07-15
613	H3159/10	West	M	1982-08-29		C	2010-07-15
614	H3160/10	West	M	1960-06-02		D	2010-07-15
615	H3161/10	West	M	1961-09-30		B	2010-07-15
616	H3162/10	West	M	1970-05-16		C	2010-07-15
617	H3163/10	West	F	1966-09-10		A	2010-07-15
618	H3164/10	West	M	1983-11-09		D	2010-07-15
619	H3168/10	West	F	1959-07-04		C	2010-07-20
620	H3170/10	West	M	1962-12-02		D	2010-07-20
621	H3171/10	West	F	1959-12-23		A	2010-07-20
622	H3172/10	West	M	1951-12-27		B	2010-07-20
623	H3173/10	West	M	1974-04-27		E	2010-07-20
624	H3175/10	West	M	1956-10-31		B	2010-07-20
625	H3176/10	West	M	1979-07-22		A	2010-07-20
626	H3177/10	West	F	1958-03-29		A	2010-07-20
627	H3178/10	West	M	1964-01-30		A	2010-07-20
628	H3189/10	West	F	1983-08-28		A	2010-07-21
629	H3190/10	West	F	1984-09-07		B	2010-07-21
630	H3191/10	West	M	1978-05-25		D	2010-07-21
631	H3227/10	Prairies	M	1974-11-14		A	2010-07-22
632	H3258/10	West	M		39	A
633	H3260/10	West	M		66	B
634	H3266/10	West	F	1987-01-01		D	2010-07-28
635	H3267/10	West	M	1960-08-31		C	2010-07-28
636	H3268/10	West	M	1983-12-26		E	2010-07-28
637	H3269/10	West	F	1982-02-24		C	2010-07-28
638	H3270/10	West	F	2010-07-17		C	2010-07-28
639	H3294/10	West	F		25	B
640	H3295/10	West	M		4	B
641	H3296/10	West	M		37	D
642	H3297/10	West	M		31	A
643	H3341/10	West	M	1976-06-04		B	2010-08-05
644	H3342/10	West	M	1963-05-25		C	2010-08-05
645	H3343/10	West	M	1976-03-08		B	2010-08-05
646	H3344/10	West	M	1973-05-06		B	2010-08-05
647	H3382/10	West	F	1983-07-22		C	2010-08-11
648	H3383/10	West	M	1946-08-05		A	2010-08-11
649	H3520/10	Prairies	M	1939-11-15		C	2010-08-17
650	H3527/10	West	F	1987-02-24		C	2010-08-18
651	H3528/10	West	F	1961-06-28		B	2010-08-18
652	H3529/10	West	M	1943-10-14		B	2010-08-18
653	H3530/10	West	M	1957-08-17		D	2010-08-18
654	H3690/10	West	F	1974-11-20		A	2010-08-24
655	H3691/10	West	F	1966-12-15		A	2010-08-24
656	H3694/10	West	M	1967-09-11		B	2010-08-24
657	H3695/10	West	M	1972-07-08		A	2010-08-24
658	H3696/10	West	F	1960-01-02		C	2010-08-24
659	H3697/10	West	F	1988-05-25		A	2010-08-24
660	H3698/10	West	M	1970-02-10		D	2010-08-24
661	H3699/10	West	M	1991-12-20		D	2010-08-24
662	H3700/10	West	F	1973-10-17		D	2010-08-24
663	H3701/10	West	M		38	B
664	H3702/10	West	M	1978-03-02		E	2010-08-24
665	H3706/10	Prairies	M	1969-01-13		A	2010-08-24
666	H3707/10	Prairies	M	1989-09-11		D	2010-08-24
667	H3754/10	Prairies	M	1993-01-27		A	2010-08-26
668	H3755/10	Prairies	M	1994-06-03		C	2010-08-27
669	H3756/10	Prairies	M	1991-06-03		C	2010-08-27
670	H3757/10	Prairies	M	1997-08-04		C	2010-08-27
671	H3761/10	Prairies	M	1962-06-28		C	2010-08-31
672	H3762/10	Prairies	M	1980-09-29		A	2010-08-31
673	H3763/10	Prairies	M	1966-03-13		A	2010-09-30
674	H3788/10	West				E
675	H3790/10	West	M		3	D
676	H3792/10	West	F		4	E
677	H3794/10	West	M		26	D
678	H3796/10	West	M		47	C
679	H3831/10	Prairies	M	1973-05-05		B	2010-09-02
680	H3885/10	Prairies	F	1987-12-25		E	2010-09-09
681	H3973/10	Prairies	M	1960-12-06		C	2010-09-14
682	H3974/10	Prairies	F	1962-12-14		B/C	2010-09-14
683	H3992/10	Central	F	1986-07-15		D	2010-09-15
684	H4055/10	West	M	1952-04-10		A	2010-09-17
685	H4056/10	West	F	1972-10-11		C	2010-09-17
686	H4057/10	West	M	1980-12-30		A	2010-09-17
687	H4058/10	West	M	1979-12-31		D	2010-09-17
688	H4070/10	Prairies	F	1952-09-22		A	2010-09-21
689	H4071/10	Prairies	M	1978-05-14		B	2010-09-21
690	H4072/10	Prairies	F	1963-07-18		C	2010-09-21
691	H4126/10	West	F	1979-01-28		B	2010-09-27
692	H4128/10	Prairies	F			C
693	H4241/10	West	M		38	D
694	H4242/10	West	M		48	E
695	H4243/10	West	M		26	A
696	H4244/10	West	M		4	D
697	H4346/10	Prairies	M	1964-04-17		B	2010-09-30
698	H4348/10	Prairies	M			A
699	H4421/10	Prairies	M	1974-05-08		B	2010-10-07
700	H4423/10	Prairies	F	1963-09-23		B	2010-10-07
701	H4425/10	Prairies	F			C
702	H4426/10	Prairies	M	1957-01-14		C	2010-10-07
703	H4427/10	Prairies	M	1966-09-09		B	2010-10-07
704	H4428/10	Prairies	M	1952-01-21		A	2010-10-07
705	H4474/10	Prairies	M	1976-07-16		B	2010-10-12
706	H4476/10	Prairies	F	1974-04-16		B	2010-10-12
707	H4548/10	West	M	1986-02-22		C	2010-10-14
708	H4606/10	West	F		58	C
709	H4609/10	West	F		34	B
710	H4610/10	West	M		26	C
711	H4611/10	West	M		33	C/D
712	H4669/10	Prairies	M	1976-02-19		D	2010-10-19
713	H4759/10	Prairies	M			B
714	H4760/10	Prairies	F			A
715	H4766/10	West	M		63	C
716	H4767/10	West	M		4	D
717	H4768/10	West	M		65	C
718	H4769/10	West	F		48	B
719	H4770/10	West	M		46	C
720	H4771/10	West	M		49	D
721	H4772/10	West	F		43	A
722	H4773/10	West	M		3	D
723	H4804/10	Prairies	F	1976-11-06		B	2010-11-02
724	H4805/10	Prairies	F	1962-06-13		B	2010-11-02
725	H4831/10	West	F	1985-02-02		A	2010-11-03
726	H4832/10	West	M	1953-12-05		B	2010-11-03
727	H4833/10	West	F	1954-01-01		B	2010-11-03
728	H4834/10	West	M	1968-05-18		A	2010-11-03
729	H4835/10	West	M	1970-05-01		B	2010-11-03
730	H4841/10	Maritimes	U	1965-02-15		D	2010-11-04
731	H4985/10	West	F		41	C
732	H4986/10	West	M		53	B
733	H4988/10	West	M		37	B
734	H4989/10	West	F		49	B
735	H4991/10	West	M		46	B
736	H4992/10	West	F		45	E
737	H4993/10	West	M		4	D
738	H4994/10	West	M		53	B
739	H5057/10	Prairies	M	1979-07-10		C	2010-11-16
740	H5058/10	Prairies	M			A
741	H5059/10	Prairies	F	1969-08-07		A	2010-11-16
742	H5149/10	Prairies	M	1962-03-13		B	2010-11-18
743	H5150/10	Prairies	M	1982-01-10		A	2010-11-18
744	H5151/10	Prairies	F	1981-01-12		A	2010-11-18
745	H5156/10	West	F		69	B
746	H5157/10	West	M		47	C
747	H5158/10	West	M		35	C
748	H5160/10	West	M		6	C
749	H5161/10	West	F		31	A
750	H5243/10	West	M	1982-05-30		C	2010-11-24
751	H5251/10	Central	F	1976-05-08		C	2010-11-25
752	H5278/10	Maritimes	F	1978-06-10		D	2010-11-25
753	H5288/10	Prairies	M	1985-11-18		E	2010-11-25
754	H5354/10	Prairies	F	1979-07-25		A	2010-11-30
755	H5355/10	Prairies	M	1966-06-25		A	2010-12-01
756	H5356/10	Prairies	F	1981-05-21		A	2010-11-30
757	H5357/10	Prairies	F			A
758	H5358/10	Prairies	M			A
759	H5363/10	West	M	1990-09-16		C	2010-12-01
760	H5364/10	West	M	1951-09-27		A	2010-12-01
761	H5394/10	West	M	1972-08-05		B	2010-12-02
762	H5397/10	West	M	1965-06-22		B	2010-12-02
763	H5398/10	West	F	1955-09-17		B	2010-12-02
764	H5449/10	West	F	1959-03-07		B	2010-12-08
765	H5502/10	Maritimes	U	1977-01-01		E	2010-12-09
766	H5508/10	Prairies	M			D
767	H5509/10	Prairies	F			C
768	H5511/10	Prairies	F	1971-11-26		C	2010-12-09
769	H5516/10	Maritimes	M	1968-05-13		A	2010-12-10
770	H5535/10	Prairies	M	1969-01-11		D	2010-12-14
771	H5555/10	Prairies	M	1982-01-20		C	2010-12-15
772	H5584/10	West	M	1956-09-08		C	2010-12-16
773	H5585/10	West	M	1958-06-22		A	2010-12-16
774	H5586/10	West	M	1968-05-20		A	2010-12-16
775	H5588/10	West	M		37	B
776	H5592/10	Prairies	M	1973-08-11		A	2010-12-16
777	H5593/10	Prairies	M	1978-11-23		B	2010-12-16
778	H5594/10	Prairies	M			A
779	H5684/10	Prairies	F	1978-05-06		E	2010-12-21
780	H5750/10	West	F	1945-01-10		C	2010-12-22
781	H0028/11	Maritimes	U	1971-08-10	4	C
782	H0213/11	Prairies	M	1983-01-04	28	B
783	H0214/11	Prairies	M	1988-08-01	23	A
784	H0218/11	West	F	1945-10-05	66	C
785	H0220/11	West	M	1973-06-01	38	B
786	H0221/11	West	F	1979-05-01	32	A
787	H0223/11	West	F	1978-06-18	33	B
788	H0224/11	West	M	1956-07-24	55	B
789	H0225/11	West	M	1966-03-11	45	B
790	H0316/11	Prairies	F	1985-03-28	26	E
791	H0347/11	Prairies	M	1949-10-24	62	B
792	H0348/11	Prairies	F	1992-09-05	19	A
793	H0433/11	Prairies	F	1973-10-26	38	A
794	H0446/11	West	F	1981-08-23	3	D
795	H0495/11	Prairies	M	1978-01-19	33	B
796	H0496/11	Prairies	F	1977-08-05	34	A
797	H0518/11	West	F	1981-09-17	3	B
798	H0569/11	Central	F	1966-01-19	45	B
799	H0570/11	Central	M	1974-10-01	37	C
800	H0571/11	Central	F	1979-11-18	32	B
801	H0572/11	Central	F	1953-10-15	58	D
802	H0607/11	Prairies	M	1979-06-26	32	A
803	H0608/11	Prairies	F	1980-09-18	31	A
804	H0609/11	Prairies	M	1965-10-05	46	A
805	H0618/11	Maritimes	M	1979-06-05	32	C
806	H0639/11	West	F	1976-10-30	35	D
807	H0640/11	West	F	1957-04-03	54	A
808	H0641/11	West	F	1980-04-14	31	E
809	H0647/11	Prairies	M	1972-04-19	39	A
810	H0740/11	Prairies	M	1971-05-03	4	A
811	H0741/11	Prairies	F	1980-11-23	31	C
812	H0742/11	Prairies	M	1976-12-27	35	A
813	H0765/11	Prairies	F	1947-06-03	64	A
814	H0766/11	Prairies	F	1971-08-20	4	A
815	H0767/11	Prairies	M	1979-05-05	32	D
816	H0801/11	Prairies	M	1980-03-15	31	C
817	H0805/11	Prairies	F	1957-02-04	54	A
818	H0806/11	Prairies	M	1957-10-01	54	C
819	H0807/11	Prairies	F	1972-04-27	39	A
820	H0808/11	Prairies	F	1972-11-11	39	A
821	H0809/11	Prairies	M	1978-11-04	33	B
822	H0895/11	West	M	1953-11-22	58	A
823	H0897/11	West	M	1973-09-10	38	D
824	H0903/11	West	F	1958-07-19	53	B
825	H0906/11	West	M	1969-07-21	42	D
826	H0907/11	West	F	1945-12-08	66	A
827	H0909/11	West	F	1966-01-13	45	B
828	H0910/11	West	F	1967-01-13	44	C
829	H0911/11	West	M	1972-07-04	39	B
830	H0912/11	West	M	1945-11-03	66	C
831	H0914/11	West	M	1993-04-23	18	A
832	H0936/11	Prairies	F	1962-03-31	49	A
833	H0937/11	Prairies	F	1982-04-19	29	A
834	H0938/11	Prairies	M	1997-02-13	14	A
835	H0939/11	Prairies	M	1994-10-04	17	A
836	H0941/11	Prairies	M	1971-04-19	4	C
837	H0984/11	Prairies	M	1959-11-19	52	A
838	H0985/11	Prairies	M	1984-06-10	27	B
839	H0986/11	Prairies	M	1981-10-08	3	B
840	H1097/11	West	F	1975-11-15	36	B
841	H1098/11	West	F	1975-03-22	36	A
842	H1128/11	Central	U	1951-06-06	6	C
843	H1130/11	Central	U	1953-04-13	58	B
844	H1159/11	Prairies	M	1977-11-29	34	D
845	H1160/11	Prairies	M	1971-06-01	4	D
846	H1162/11	Prairies	M			A
847	H1163/11	West	M	1955-03-10	56	B
848	H1260/11	Prairies	M	1975-04-29	36	B
849	H1333/11	Central	M	1963-05-16	48	C
850	H1402/11	West	M	1958-03-28	53	C
851	H1403/11	West	F	1968-01-01	43	D
852	H1404/11	West	M	1948-11-14	63	C
853	H1405/11	West	M	1970-06-05	41	D
854	H1406/11	West	F	1963-12-25	48	B
855	H1407/11	West	F	1962-11-29	49	B
856	H1408/11	West	M	1953-12-10	58	C
857	H1409/11	West	M	1962-11-23	49	B
858	H1410/11	West	M		24	A
859	H1411/11	West	F	1958-06-04	53	A
860	H1413/11	West	M	1948-01-19	63	B
861	H1417/11	Prairies	M	1976-02-27	35	C
862	H1418/11	Prairies	M	1964-02-28	47	A
863	H1419/11	Prairies	F	1966-09-19	45	C
864	H1420/11	Prairies	M	1988-04-22	23	E
865	H1476/11	Prairies	M	1968-06-13	43	A
866	H1477/11	Prairies	M	1970-11-24	41	A
867	H1562/11	Prairies	M	1948-03-14	63	C
868	H1570/11	West	M	1986-07-26	25	A
869	H1594/11	Maritimes	F	1957-11-06	54	A
870	H1640/11	West	M	1962-09-26	49	C
871	H1643/11	West	F	1953-09-09	58	C
872	H1679/11	West	M	1981-01-27	3	A
873	H1680/11	West	F	1962-11-28	49	B
874	H1733/11	Maritimes	F	1947-10-03	64	D
875	H1744/11	Prairies	M	1970-12-01	41	A
876	H1834/11	Prairies	M	1959-12-17	52	A
877	H1836/11	Prairies	M	1952-11-02	59	D
878	H1837/11	Prairies	M	1962-03-20	49	A
879	H1885/11	Prairies	F	1968-08-06	43	B
880	H1941/11	West	F	1977-12-29	34	A
881	H1942/11	West	F	1963-02-12	48	A
882	H2031/11	Central	M	1959-05-04	52	D
883	H2074/11	Prairies	F	1992-01-11	19	E
884	H2075/11	Prairies	F	1975-11-15	36	A
885	H2078/11	West	F			C
886	H2079/11	West	M	1980-01-01	31	D
887	H2151/11	West	F		25	B
888	H2152/11	West	F		36	A
889	H2153/11	West	M		42	A
890	H2154/11	West	M		36	A
891	H2155/11	West	F		4	C
892	H2156/11	West	M		33	E
893	H2159/11	West	F		23	D
894	H2160/11	West	F		76	B
895	H2161/11	West	F		49	C
896	H2163/11	West	M		41	D
897	H2164/11	West	M		46	B
898	H2165/11	West	F		38	B
899	H2166/11	West	F		59	A
900	H2167/11	West	M		34	D
901	H2168/11	West	F		42	C
902	H2169/11	West	F		29	A
903	H2285/11	Prairies	M	1967-11-02	44	D
904	H2289/11	Maritimes	F	2000-09-29	11	C
905	H2298/11	Prairies	F	1985-04-30	26	B
906	H2299/11	Prairies	M			D
907	H2300/11	Prairies	M	1986-07-12	25	C
908	H2350/11	Prairies	M	1955-02-23	56	D
909	H2351/11	Prairies	M	1949-05-31	62	B
910	H2370/11	Maritimes	M	1983-05-21	28	E
911	H2385/11	West	F	1973-10-17	38	B
912	H2386/11	West	M	1970-02-05	41	C
913	H2387/11	West	M	1944-05-23	67	B
914	H2388/11	West	M	1956-12-02	55	A
915	H2390/11	West	F	1960-10-12	51	C
916	H2393/11	West	M	1952-10-17	59	B
917	H2395/11	West	F	1975-11-21	36	C
918	H2397/11	West	F	1975-10-29	36	D
919	H2398/11	West	M	1949-02-03	62	A
920	H2400/11	West	M	1982-04-10	29	B
921	H2401/11	West	M	1974-03-02	37	B
922	H2402/11	West	F	1972-07-07	39	B
923	H2403/11	West	M	1973-12-26	38	B
924	H2421/11	West	M	1972-05-22	39	E
925	H2438/11	Maritimes	F			C
926	H2443/11	Central	M	1975-07-07	36	C
927	H2474/11	Prairies	M	1985-03-11	26	C
928	H2475/11	Prairies	M	1939-11-21	72	D
929	H2477/11	Prairies	F	1976-11-22	35	C
930	H2555/11	Prairies	M	1976-06-03	35	A
931	H2556/11	Prairies	M	1984-09-16	27	E
932	H2559/11	Prairies	F	2000-12-21	11	C
933	H2566/11	Maritimes	F	1937-02-13	74	A
934	H2567/11	Maritimes	F	1943-03-11	68	D
935	H2568/11	West	M		6	C
936	H2569/11	West	F		28	E
937	H2570/11	West	M		67	B
938	H2571/11	West	F		3	B
939	H2572/11	West	M		36	B
940	H2573/11	West	F		4	A
941	H2574/11	West	M		43	B
942	H2575/11	West	M		27	C
943	H2576/11	West	M		44	E
944	H2577/11	West	M		44	E
945	H2720/11	Prairies	M	1941-03-20	7	D
946	H2807/11	Prairies	M	1987-05-19	24	C
947	H2855/11	Maritimes	F	1967-04-05	44	A
948	H2856/11	Maritimes	M	1979-01-02	32	A
949	H2868/11	West	F	1981-11-20	3	C
950	H2891/11	Prairies	M	1961-08-01	5	B
951	H2896/11	West	F		69	C
952	H2898/11	West	M		27	B
953	H2899/11	West	F		49	C
954	H2900/11	West	F		42	C
955	H2901/11	West	M		52	D
956	H2903/11	West	M		44	A
957	H2905/11	West	F		28	E
958	H2906/11	West	F		54	B
959	H2907/11	West	F		37	D
960	H2962/11	Prairies	F	1968-05-01	43	A
961	H2979/11	West	M	1974-12-14	37	C
962	H2988/11	Prairies	F	1986-05-24	25	D
963	H3019/11	Prairies	F	1965-03-11	46	B
964	H3103/11	West	F	1976-06-28	35	B
965	H3108/11	West	F	1977-09-20	34	C
966	H3109/11	West	M	1973-04-07	38	C
967	H3110/11	West	F	1949-05-21	62	B
968	H3112/11	West	M	1978-06-20	33	D
969	H3114/11	West	M	1986-11-10	25	B
970	H3115/11	West	F	1977-08-10	34	C
971	H3128/11	Prairies	M	1978-02-19	33	A
972	H3129/11	Prairies	M	1949-02-14	62	A
973	H3130/11	Prairies	M	1963-12-25	48	A
974	H3131/11	Prairies	M	1980-05-25	31	B
975	H3132/11	Prairies	M	1980-08-15	31	D
976	H3137/11	Prairies	M	1964-08-07	47	A
977	H3138/11	Prairies	M	1961-04-13	5	B
978	H3140/11	Prairies	F	1977-05-26	34	A
979	H3151/11	West	F	1983-06-05	28	B
980	H3181/11	Maritimes	F	1980-10-07	31	E
981	H3193/11	West	F	1951-11-12	6	C
982	H3195/11	West	M	1953-02-17	58	G
983	H3289/11	Maritimes	M	1972-01-30	39	E
984	H3290/11	Maritimes	M	1979-10-13	32	C
985	H3397/11	Prairies	M	1987-03-15	24	A
986	H3415/11	West	F	1967-03-17	44	C
987	H3416/11	West	F	1934-07-22	77	C
988	H3417/11	West	M	1974-11-06	37	C
989	H3418/11	West	M	1960-01-01	51	D
990	H3544/11	West	M	1984-06-14	27	D
991	H3545/11	West	M	1970-10-15	41	D
992	H3618/11	West	U	1992-09-13	19	C/D
993	H3620/11	West	F	1955-07-05	56	B
994	H3621/11	West	M	1974-02-03	37	B
995	H3622/11	West	F	1971-05-01	4	B
996	H3627/11	West	F	1975-03-04	36	A
997	H3628/11	West	F	1978-12-08	33	A
998	H3634/11	Prairies	M	1975-09-29	36	E
999	H3697/11	Central	M	1944-05-22	67	A
1000	H3793/11	West	M	1958-05-04	53	D
1001	H3794/11	West	M	1963-08-05	48	D
1002	H3807/11	West	F		38	C
1003	H3808/11	West	F		39	B
1004	H3809/11	West	M		23	D
1005	H3811/11	West	M		48	D
1006	H3812/11	West	F		29	C
1007	H3813/11	West	F		39	B
1008	H3816/11	West	M		37	C
1009	H3894/11	West	M	1972-07-14	39	A
1010	H3934/11	Central	M	1953-03-05	58	C
1011	H3966/11	West	M		2	D
1012	H3968/11	West	F		23	A
1013	H3969/11	West	M		46	D
1014	H3970/11	West	M		21	H
1015	H3991/11	Prairies	M	1965-10-26	46	A
1016	H4034/11	West	F	1981-11-17	3	C
1017	H4047/11	West	M	1963-05-10	48	B
1018	H4049/11	West	M	1975-10-22	36	B
1019	H4141/11	Prairies	F	1974-07-02	37	D
1020	H4248/11	Prairies	F	1965-07-25	46	A
1021	H4257/11	Prairies	F	1973-01-21	38	B
1022	H4280/11	Prairies	U	1981-09-12	3	A
1023	H4281/11	Prairies	F	1971-01-17	4	A
1024	H4282/11	Prairies	M	1972-04-22	39	D
1025	H4311/11	Maritimes	F	1990-04-26	21	D
1026	H4312/11	Maritimes	F	1954-01-04	57	A
1027	H4328/11	West	F	1972-08-15	39	D
1028	H4329/11	West	M	1975-04-12	36	C
1029	H4330/11	West	F	1968-09-18	43	D
1030	H4331/11	West	M	1937-03-17	74	C
1031	H4332/11	West	M	1975-03-01	36	A
1032	H4333/11	West	M	1984-04-04	27	C
1033	H4336/11	Central	M	1990-09-25	21	C
1034	H4382/11	Prairies	M	1966-06-09	45	B
1035	H4447/11	Maritimes	F	1952-05-17	59	A
1036	H4526/11	Prairies	F	1973-07-06	38	C
1037	H4527/11	Prairies	M	1942-03-29	69	B
1038	H4545/11	West	M	1960-02-21	51	A
1039	H4546/11	West	M	1977-12-19	34	B
1040	H4577/11	West	M	1981-02-16	3	A
1041	H4578/11	West	M	1990-04-05	21	D
1042	H4579/11	West	F	1979-09-09	32	B
1043	H4581/11	West	F	1980-06-03	31	B
1044	H4620/11	Prairies	M	1980-01-11	31	A
1045	H4621/11	Prairies	F	1991-06-15	2	E
1046	H4622/11	Prairies	F	1969-04-29	42	A
1047	H4791/11	Maritimes	U	1972-08-13	39	C
1048	H4812/11	Prairies	M	1966-04-06	45	C
1049	H4814/11	West	M		36	B
1050	H4818/11	West	F		52	C
1051	H4819/11	West	F		48	C
1052	H4820/11	West	M		43	B
1053	H4937/11	Prairies	M	1962-01-12	49	A
1054	H4938/11	Prairies	M	1952-10-09	59	A
1055	H4939/11	Prairies	M	1952-04-28	59	A
1056	H4999/11	West	M	1978-12-16	33	A
1057	H5000/11	West	F	1975-10-30	36	E
1058	H5002/11	West	F	1973-03-23	38	A
1059	H5017/11	Prairies	F	1986-05-11	25	C
1060	H5018/11	Prairies	F	1988-12-04	23	D
1061	H5019/11	Prairies	F	1972-02-16	39	C
1062	H5020/11	Prairies	F	1953-06-19	58	B
1063	H5023/11	Prairies	F	1976-08-29	35	C
1064	H5024/11	Prairies	F	1993-04-18	18	B
1065	H5051/11	West	F	1987-11-23	24	D
1066	H5076/11	West	F		31	E
1067	H5139/11	Maritimes	F	1969-08-30	42	A
1068	H5141/11	Prairies	F	1982-04-04	29	C
1069	H5218/11	Prairies	M	1963-09-11	48	A
1070	H5219/11	Prairies	F	1985-05-07	26	D
1071	H5256/11	West	M	1969-06-26	42	D
1072	H5331/11	Prairies	F	1961-06-27	5	B
1073	H5337/11	West	M	1974-10-25	37	E
1074	H5338/11	Central	M	1962-02-04	49	A
1075	H5394/11	Prairies	U	1978-11-14	33	C
1076	H5398/11	Prairies	M	1955-10-31	56	B
1077	H5399/11	Prairies	M	1958-08-24	53	D
1078	H5447/11	West	M	1952-04-04	59	A
1079	H5448/11	West	M	1956-02-25	55	C
1080	H5468/11	West	M	1975-03-06	36	C
1081	H5470/11	West	F	1983-04-16	28	E
1082	H5509/11	West	F	1953-10-17	58	A
1083	H5511/11	West	M	1955-05-21	56	C
1084	H5513/11	West	F	1976-12-16	35	A
1085	H5529/11	Central	F	1953-06-16	58	C
1086	H5530/11	Central	F	1928-10-05	83	B
1087	H5531/11	Central	M	1967-07-05	44	C
1088	H5534/11	Central	M	1948-10-05	63	D
1089	H5535/11	Central	F	1966-01-16	45	C
1090	H5615/11	Prairies	F	1977-01-01	34	A
1091	H5616/11	Prairies	M	1998-05-26	13	A
1092	H5626/11	Maritimes	M	1928-01-31	83	B
1093	H5629/11	West	F		48	B
1094	H5630/11	West	F		44	D
1095	H5631/11	West	M		4	D
1096	H5659/11	Prairies	M	1973-10-13	38	A
1097	H5662/11	Prairies	M	1961-05-18	5	C
1098	H5728/11	Central	M	1975-07-29	36	E
1099	H5774/11	Central	M	1985-02-02	26	D
1100	H5777/11	West	F	1974-06-30	37	D
1101	H5778/11	West	F	1985-09-17	26	B
1102	H5779/11	West	F	1987-07-03	24	A
1103	H5807/11	West	F		48	B
1104	H5809/11	West	F		44	C
1105	H5849/11	Prairies	M	1968-09-04	43	A
1106	H5855/11	West	U	1967-01-07	44	C
1107	H5886/11	Prairies	F	1946-06-01	65	D
1108	H5887/11	Prairies	M	1971-01-20	4	E
1109	H5888/11	Prairies	F	1969-09-16	42	A
1110	H5890/11	Prairies	M	1936-12-03	75	C
1111	H6012/11	West	M	1955-11-03	56	A
1112	H6013/11	West	M	1983-07-12	28	D
1113	H6030/11	Prairies	M	1979-03-12	32	C
1114	H6035/11	Central	F	1943-07-21	68	C
1115	H6038/11	West	F	1955-08-05	56	C
1116	H6039/11	West	F	1952-11-13	59	C
1117	H6040/11	West	F	1934-01-01	77	A
1118	H6041/11	West	M	1965-11-10	46	A
1119	H6042/11	West	M	1956-06-04	55	B
1120	H6043/11	West	M	1978-01-01	33	D
1121	H6044/11	West	F	1980-07-08	31	B
1122	H6045/11	West	M	1947-03-08	64	B
1123	H6047/11	Central	M	1966-02-23	45	D
1124	H6049/11	Central	F	1960-02-27	51	B
1125	H6050/11	Central	M	1953-12-08	58	C
1126	H6052/11	Central	F	1952-12-15	59	C
1127	H6053/11	Central	M	1988-03-09	23	D
1128	H6054/11	Central	F	1989-07-23	22	B
1129	H6055/11	Central	M	1979-12-10	32	B
1130	H6056/11	Central	F	1940-08-17	71	C
1131	H6057/11	Central	F	1959-08-17	52	B
1132	H6058/11	Central	M	1980-03-26	31	C
1133	H6059/11	Central	M	1983-06-26	28	B
1134	H6060/11	Central	M	1946-04-18	65	C
1135	H6061/11	Central	F	1960-02-24	51	B
1136	H6062/11	Central	M	1961-02-18	5	C
1137	H6064/11	Central	M	1971-01-31	4	B
1138	H6065/11	Central	M	1977-01-03	34	C
1139	H6066/11	Central	M	1988-07-16	23	B
1140	H6067/11	Central	U	1984-05-01	27	C
1141	H6068/11	Central	U	1968-10-06	43	B
1142	H6069/11	Central	F	1952-12-02	59	C
1143	H6070/11	Central	M	1976-04-03	35	B
1144	H6071/11	Central	M	1973-08-22	38	B
1145	H6072/11	Central	M	1960-09-07	51	B
1146	H6073/11	Central	F	1930-08-03	81	C
1147	H6074/11	Central	M	1945-12-18	66	B
1148	H6075/11	Central	F	1955-01-24	56	C
1149	H6076/11	Central	F	1967-01-27	44	B
1150	H6077/11	Central	F	1984-11-18	27	B
1151	H6078/11	Central	M	1967-02-26	44	B
1152	H6079/11	Central	F	1953-03-25	58	B
1153	H6080/11	Central	F	1981-09-30	3	B
1154	H6081/11	Central	M	1974-10-04	37	C
1155	H6082/11	Central	F	1958-01-15	53	C
1156	H6083/11	Central	F	1951-09-25	6	B
1157	H6084/11	Central	M	1980-03-13	31	C
1158	H6085/11	Central	F	1975-03-08	36	B
1159	H6086/11	Central	F	1955-08-20	56	B
1160	H6087/11	Central	M	1973-11-09	38	A
1161	H6088/11	Central	M	1988-04-07	23	B
1162	H6089/11	Central	M	1977-09-16	34	B
1163	H6090/11	Central	F	1951-03-08	6	B
1164	H6091/11	Central	M	1964-10-08	47	A
1165	H6092/11	Central	M	1935-05-14	76	B
1166	H6093/11	Central	F	1981-05-30	3	B
1167	H6128/11	West	F	1982-04-28	29	C
1168	H6133/11	Prairies	M	1981-01-28	3	B
1169	H6135/11	Prairies	F	1978-05-23	33	A
1170	H12/0040	Maritimes	M	1987-04-27	25	B
1171	H12/0065	Central	F	1968-04-17	44	C
1172	H12/0066	Central	M	1969-06-30	43	B
1173	H12/0067	Central	M	1949-12-12	63	C
1174	H12/0068	Central	F	1953-03-22	59	A
1175	H12/0069	Central	M	1972-05-25	4	B
1176	H12/0070	Central	F	1975-10-10	37	A
1177	H12/0071	Central	M	1973-08-26	39	C
1178	H12/0072	Central	F	1961-04-06	51	B
1179	H12/0073	Central	F	1984-01-20	28	C
1180	H12/0074	Central	F	1959-07-12	53	C
1181	H12/0075	Central	M	1958-12-12	54	B
1182	H12/0076	Central	M	1937-09-12	75	B
1183	H12/0077	Central	M	1953-06-03	59	C
1184	H12/0145	West	F	1971-04-27	41	B
1185	H12/0147	West	F	1965-05-24	47	C
1186	H12/0148	West	F	1982-01-01	3	A
1187	H12/0150	West	M	1977-05-30	35	D
1188	H12/0151	West	U	1971-04-03	41	D
1189	H12/0173	West	F	1980-01-16	32	C
1190	H12/0269	Prairies	F	1980-03-18	32	A
1191	H12/0270	Prairies	F	1960-10-15	52	C
1192	H12/0299	Central	M	1967-11-25	45	B
1193	H12/0301	Central	F	1968-03-20	44	C
1194	H12/0302	Central	F	1969-07-22	43	C
1195	H12/0305	Central	F	1963-11-19	49	C
1196	H12/0306	Central	F	1949-08-10	63	B
1197	H12/0307	Central	M	1976-09-28	36	C
1198	H12/0379	Central	M	1924-01-01	88	D
1199	H12/0383	Central	F	1969-09-19	43	C
1200	H12/0388	West	M	1970-02-19	42	D
1201	H12/0415	Central	M	1988-02-23	24	D
1202	H12/0418	Central	M	1967-05-06	45	B
1203	H12/0419	Central	M	1988-08-21	24	B
1204	H12/0420	Central	F	1970-06-04	42	C
1205	H12/0421	Central	M	1963-02-17	49	B
1206	H12/0442	Prairies	M	1959-10-10	53	B
1207	H12/0444	Prairies	M	1960-12-04	52	C
1208	H12/0445	Prairies	F	1963-07-07	49	A
1209	H12/0487	Prairies	M	1973-01-01	39	D
1210	H12/0490	West	F		33	F
1211	H12/0492	West	M		59	B
1212	H12/0496	Central	U	1975-01-03	37	A
1213	H12/0497	Central	U	1953-12-12	59	B
1214	H12/0498	Central	U	1948-05-29	64	B
1215	H12/0499	Central	U	1936-10-15	76	B
1216	H12/0512	Central	M	1950-01-26	62	A
1217	H12/0546	West	F	1978-12-10	34	F
1218	H12/0547	West	M	1973-08-19	39	B
1219	H12/0548	West	M	1972-04-30	4	A
1220	H12/0589	Central	F	1932-05-25	8	C
1221	H12/0590	Central	F	1964-11-23	48	A
1222	H12/0591	Central	M	1946-12-06	66	A
1223	H12/0592	Central	M	1969-09-07	43	B
1224	H12/0593	Central	F	1979-05-03	33	C
1225	H12/0639	Central	F	1949-12-23	63	C
1226	H12/0640	Central	M	1965-10-22	47	B
1227	H12/0641	Central	F	1975-08-04	37	C
1228	H12/0647	Prairies	F	1971-12-12	41	A
1229	H12/0648	Prairies	M	1972-06-01	4	D
1230	H12/0649	Prairies	F	1962-07-02	5	A
1231	H12/0650	Prairies	M	1983-05-13	29	E
1232	H12/0651	Prairies	M	1986-01-07	26	D
1233	H12/0652	Prairies	M	1986-05-06	26	C
1234	H12/0779	Prairies	F	1980-04-10	32	D
1235	H12/0784	West	M	1950-08-05	62	C
1236	H12/0785	West	M	1978-01-01	34	A
1237	H12/0786	West	M	1952-03-27	6	B
1238	H12/0796	Central	M	1953-10-02	59	B
1239	H12/0798	Central	F	1954-06-20	58	B
1240	H12/0800	Central	F	1962-06-25	5	D
1241	H12/0801	Central	F	1961-03-22	51	B
1242	H12/0848	Prairies	F	1976-04-24	36	A
1243	H12/0850	Prairies	M	1979-09-20	33	A
1244	H12/0860	West	M		34	A
1245	H12/0861	West	M		45	D
1246	H12/0864	West	M		45	D
1247	H12/0959	West	M	1977-02-26	35	C
1248	H12/0991	Prairies	M	1964-08-12	48	A
1249	H12/0992	Prairies	M	1990-08-10	22	E
1250	H12/0993	Prairies	M	1972-11-23	4	C
1251	H12/1012	Prairies	F	1947-01-19	65	C
1252	H12/1148	Maritimes	M	1979-01-02	33	A
1253	H12/1152	West	F	1981-05-08	31	B
1254	H12/1163	Prairies	F	1979-03-17	33	D
1255	H12/1164	Prairies	F	1971-09-16	41	A
1256	H12/1166	Prairies	M	1969-09-20	43	C
1257	H12/1179	Central	F	1935-04-10	77	D
1258	H12/1186	Central	F	1949-12-24	63	B
1259	H12/1187	Central	M	1965-05-25	47	B
1260	H12/1227	West	M		32	C
1261	H12/1228	West	M		23	E
1262	H12/1229	West	F		25	A
1263	H12/1231	West	M		44	B
1264	H12/1232	West	M		44	C
1265	H12/1233	West	M		37	C
1266	H12/1260	West	M	1984-11-01	28	A
1267	H12/1261	West	F	1964-04-17	48	B
1268	H12/1273	Prairies	M	1966-12-18	46	B
1269	H12/1275	Prairies	M	1983-02-18	29	C
1270	H12/1280	Central	F	1948-12-05	64	B
1271	H12/1282	Central	F	1956-08-17	56	C
1272	H12/1288	West	M		36	E
1273	H12/1289	West	F		35	C
1274	H12/1290	West	M		31	A
1275	H12/1293	Central	M	1972-01-12	4	B
1276	H12/1320	Prairies	F	1992-06-19	2	D
1277	H12/1321	Prairies	M	1989-07-23	23	D
1278	H12/1337	West	M	1986-05-08	26	E
1279	H12/1338	West	M	1985-07-21	27	D
1280	H12/1339	West	F	1975-08-22	37	A
1281	H12/1340	West	M	1976-10-27	36	A
1282	H12/1341	West	F	1984-02-16	28	E
1283	H12/1421	Prairies	M	1962-12-09	5	A
1284	H12/1422	Prairies	M	1990-11-12	22	A
1285	H12/1423	Prairies	M	1963-09-10	49	A
1286	H12/1440	West	U	1954-01-18	58	D
1287	H12/1473	Prairies	F	1977-05-14	35	C
1288	H12/1559	Prairies	F	1988-11-16	24	B
1289	H12/1562	Prairies	M	1972-02-10	4	C
1290	H12/1563	Prairies	M	1971-12-25	41	A
1291	H12/1565	West	F	1988-01-15	24	D
1292	H12/1636	Prairies	M	1962-03-06	5	E
1293	H12/1639	Central	M	1971-01-04	41	B
1294	H12/1640	Central	F	1952-03-04	6	B
1295	H12/1694	Prairies	M	1988-04-21	24	C
1296	H12/1706	West	M	1976-12-12	36	E
1297	H12/1723	West	M		26	B
1298	H12/1724	West	M		39	C
1299	H12/1725	West	M		41	B
1300	H12/1751	Prairies	M	1979-10-02	33	A
1301	H12/1752	Prairies	M	1963-05-08	49	A
1302	H12/1927	West	F		31	B
1303	H12/1928	West	F		24	E
1304	H12/1929	West	M		2	C
1305	H12/1931	West	M		37	E
1306	H12/1932	West	F		77	D
1307	H12/1958	West	M	1940-07-01	72	A
1308	H12/2026	Prairies	M	1983-01-01	29	D
1309	H12/2027	Prairies	M	1957-11-11	55	B
1310	H12/2034	West	F		35	A
1311	H12/2035	West	M		38	D
1312	H12/2036	West	M		53	C
1313	H12/2059	Prairies	M	1972-03-31	4	D
1314	H12/2077	West	M	1974-10-29	38	D
1315	H12/2131	Central	M	1963-04-24	49	A
1316	H12/2133	Prairies	F	1947-05-25	65	A
1317	H12/2134	Prairies	M	1985-01-16	27	A
1318	H12/2135	Prairies	M	1974-12-27	38	A
1319	H12/2136	Prairies	F	1965-11-08	47	A
1320	H12/2172	Maritimes	M	1989-08-24	23	D
1321	H12/2203	West	F	1978-11-21	34	B
1322	H12/2204	West	M	1976-01-01	36	D
1323	H12/2332	West	M		42	B
1324	H12/2335	West	M		49	D
1325	H12/2336	West	F		49	B
1326	H12/2339	West	F		2	D
1327	H12/2340	West	F		31	C
1328	H12/2361	Prairies	M	1981-05-12	31	C
1329	H12/2364	Prairies	F	1979-11-28	33	B
1330	H12/2365	Prairies	M	1976-05-28	36	A
1331	H12/2366	Prairies	F	1977-01-26	35	A
1332	H12/2367	Prairies	M	1991-02-14	21	B
1333	H12/2369	West	M	1980-05-12	32	E
1334	H12/2370	West	F	1986-05-09	26	C
1335	H12/2489	Prairies	F	1980-02-06	32	D
1336	H12/2490	Prairies	F	1973-04-25	39	A
1337	H12/2491	Prairies	M	1978-04-25	34	A
1338	H12/2492	Prairies	M	1962-03-29	5	A
1339	H12/2517	West	F	1984-10-23	28	A
1340	H12/2518	West	M	1962-01-03	5	A
1341	H12/2519	West	M	1977-12-22	35	B
1342	H12/2599	Prairies	F	1979-04-11	33	A
1343	H12/2602	Prairies	F	1947-09-27	65	A
1344	H12/2603	Prairies	F	1987-01-06	25	C
1345	H12/2612	West	M		41	A
1346	H12/2613	West	F		5	C
1347	H12/2633	Prairies	F	1980-01-10	32	C
1348	H12/2634	Prairies	M	1976-04-23	36	A
1349	H12/2635	Prairies	F	1965-12-09	47	A
1350	H12/2659	West	M	1977-06-08	35	A
1351	H12/2660	West	M	1954-01-01	58	A
1352	H12/2661	West	F	1974-06-11	38	D
1353	H12/2697	Central	F	1985-09-28	27	C
1354	H12/2698	Central	F	2007-05-04	5	D
1355	H12/2699	Central	F	1980-03-25	32	D
1356	H12/2700	Central	F	2009-05-28	3	D
1357	H12/2776	West	F	1972-09-09	4	A
1358	H12/2777	West	F	1983-04-05	29	C
1359	H12/2814	Prairies	F	1960-10-18	52	C
1360	H12/2815	Prairies	F	1992-12-19	2	A
1361	H12/2816	Prairies	F	1976-08-25	36	B
1362	H12/2904	Central	F	1975-02-03	37	C
1363	H12/2932	West	M		35	C
1364	H12/2933	West	M		48	C
1365	H12/2934	West	F		3	B
1366	H12/2935	West	M		35	D
1367	H12/2936	West	F		3	B
1368	H12/2937	West	F		3	C
1369	H12/2939	West	M		62	B
1370	H12/2974	West	M	1977-05-24	35	A
1371	H12/2975	West	M	1988-12-30	24	A
1372	H12/2976	West	M	1986-04-09	26	A
1373	H12/3096	Prairies	M	1983-01-04	29	B
1374	H12/3097	Prairies	M	1974-06-22	38	B
1375	H12/3131	West	M	1978-07-08	34	A
1376	H12/3133	West	F	1982-06-22	3	F
1377	H12/3134	West	M	1979-06-05	33	D
1378	H12/3135	West	F	1976-08-08	36	B
1379	H12/3237	Prairies	M	1965-05-15	47	D
1380	H12/3238	Prairies	M	1993-07-23	19	A
1381	H12/3243	West	M		6	B
1382	H12/3244	West	F		29	C
1383	H12/3287	Prairies	M	1971-11-18	41	E
1384	H12/3295	West	M	1979-01-01	33	A
1385	H12/3296	West	M	1969-10-09	43	D
1386	H12/3390	Prairies	F	1967-03-18	45	B
1387	H12/3393	Prairies	M	1989-11-21	23	A
1388	H12/3408	West	F	1986-01-02	26	A
1389	H12/3426	Prairies	F	1964-12-25	48	D
1390	H12/3428	Prairies	F	1957-10-11	55	B
1391	H12/3612	West	M	1967-12-20	45	B
1392	H12/3617	Prairies	M	1971-12-29	41	D
1393	H12/3618	Prairies	F	1980-09-05	32	C
1394	H12/3619	Prairies	F	1975-01-17	37	A
1395	H12/3620	Prairies	F	1954-08-24	58	D
1396	H12/3621	Prairies	F	1991-10-21	21	A
1397	H12/3624	West	F		28	B
1398	H12/3625	West	M		39	D
1399	H12/3626	West	M		44	B
1400	H12/3627	West	F		26	A
1401	H12/3628	West	M		42	E
1402	H12/3632	Prairies	M	1969-04-18	43	D
1403	H12/3674	West	F	1978-03-22	34	A
1404	H12/3705	Central	F	1991-05-06	21	A
1405	H12/3729	Prairies	M	1938-05-16	74	A
1406	H12/3730	Prairies	M	1975-02-15	37	A
1407	H12/3794	Prairies	F	1995-08-10	17	A
1408	H12/3795	Prairies	M	1995-08-11	17	D
1409	H12/3796	Prairies	M	1997-05-06	15	D
1410	H12/3798	Prairies	M	1994-01-20	18	D
1411	H12/3799	Prairies	M	1968-08-03	44	D
1412	H12/3800	Prairies	F	1971-07-20	41	C
1413	H12/3811	West	M	1972-06-04	4	C
1414	H12/3813	West	F	1938-09-13	74	A
1415	H12/3895	West	F	1966-11-06	46	B
1416	H12/3896	West	U	1982-09-02	3	A
1417	H12/3914	West	F	1980-03-31	32	D
1418	H12/3915	West	M	1982-10-14	3	C
1419	H12/4086	West	F	1984-01-01	28	E
1420	H12/4088	West	F	1982-06-05	3	D
1421	H12/4190	West	M	1969-10-09	43	B
1422	H12/4262	West	F		27	E
1423	H12/4263	West	F		23	D
1424	H12/4264	West	M		38	D
1425	H12/4265	West	M		33	A
1426	H12/4267	West	M		18	A
1427	H12/4268	West	F		49	C
1428	H12/4276	Central	M	1970-01-21	42	B
1429	H12/4277	Central	F	1986-11-17	26	C
1430	H12/4383	West	M		28	E
1431	H12/4384	West	M		4	A
1432	H12/4385	West	F		3	E
1433	H12/4386	West	F		37	D
1434	H12/4387	West	F		33	B
1435	H12/4413	Prairies	M	1982-09-16	3	C
1436	H12/4414	Prairies	M	1976-01-21	36	A
1437	H12/4449	West	F	1979-09-30	33	B
1438	H12/4462	Central	F	1971-08-27	41	A
1439	H12/4463	Central	M	1975-07-29	37	A
1440	H12/4465	Central	M	1973-12-26	39	A
1441	H12/4466	Central	F	1972-10-02	4	A
1442	H12/4513	West	F		31	C
1443	H12/4514	West	M		37	C
1444	H12/4530	Prairies	M	1978-02-16	34	E
1445	H12/4606	Prairies	M	1970-04-24	42	D
1446	H12/4714	West	M	1974-04-16	38	D
1447	H12/4715	West	F	1980-09-25	32	B
1448	H12/4729	Prairies	F	1965-01-16	47	A
1449	H12/4746	Central	F	1999-08-24	13	D
1450	H12/4747	Central	M	1948-06-01	64	A
1451	H12/4789	Prairies	M	1984-06-11	28	C
1452	H12/4790	Prairies	M	1967-11-06	45	E
1453	H12/4791	Prairies	F	1986-06-28	26	A
1454	H12/4809	West	M	1964-12-24	48	A
1455	H12/4904	Prairies	F	1989-05-28	23	B
1456	H12/4949	Prairies	F	1966-12-02	46	C
1457	H12/4950	Prairies	M	1966-01-01	46	D
1458	H12/4951	Prairies	F	1961-09-29	51	B
1459	H12/4959	West	F	1985-09-27	27	B
1460	H12/4960	West	M	1959-09-10	53	A
1461	H12/4961	West	M	1958-09-04	54	A
1462	H12/4963	Central	M	1978-10-08	34	A
1463	H12/5063	West	M		41	E
1464	H12/5065	West	F		68	D
1465	H12/5066	West	F		37	C
1466	H12/5067	West	F		34	D
1467	H12/5068	West	F		35	C
1468	H12/5069	West	M		4	D
1469	H12/5070	West	F		35	A
1470	H12/5081	Prairies	M	1972-01-31	4	A
1471	H12/5082	Prairies	F	1967-06-13	45	B
1472	H12/5084	Prairies	F	1994-01-01	18	A
1473	H12/5167	Prairies	M	1969-11-07	43	C
1474	H12/5261	West	F	1969-11-28	43	A
1475	H12/5315	Prairies	M	1981-05-05	31	A
1476	H12/5318	Central	M	1960-09-29	52	A
1477	H12/5370	West	M	1963-11-29	49	A
1478	H12/5386	Prairies	F	1979-01-02	33	C
1479	H12/5485	Prairies	M	1982-02-15	3	E
1480	H12/5497	West	F	1976-12-12	36	C
1481	H12/5556	Prairies	M	1982-12-17	3	A
1482	H12/5557	Prairies	M	1976-07-26	36	D
1483	H12/5577	West	F		32	E
1484	H12/5578	West	M		4	D
1485	H12/5579	West	M		44	E
1486	H12/5657	Prairies	F	1986-01-12	26	D
1487	H12/5729	Prairies	F	1980-11-01	32	D
1488	H12/5933	West	F		33	B
1489	H12/5935	West	F		23	C
1490	H12/5936	West	F		46	B
1491	H12/5977	Prairies	F	1972-11-16	4	C
1492	H12/5978	Prairies	F	1953-10-02	59	C
1493	H12/5979	Prairies	M	1955-03-16	57	A
1494	H12/5984	Maritimes	F	1981-08-15	31	C
1495	H12/6085	Prairies	M	1960-05-20	52	C
1496	H12/6086	Prairies	M			D
1497	H12/6119	Central	M	1968-06-29	44	E
1498	H12/6120	Central	U	1969-09-27	43	A
1499	H12/6217	West	U		45	A
1500	H12/6218	West	U		37	D
1501	H12/6219	West	U		39	E
1502	H12/6220	West	U		22	D
1503	H12/6222	West	U		37	B
1504	H12/6223	West	U		38	A
1505	H12/6315	Prairies	M	1974-11-03	38	C
1506	H12/6316	Prairies	M	1972-10-26	4	E
1507	H12/6317	Prairies	M	1991-05-19	21	D
1508	H12/6320	Prairies	F	1979-07-09	33	E
1509	H12/6321	Prairies	M	1956-08-02	56	C
1510	H12/6322	Prairies	M	1971-11-08	41	A
1511	H12/6374	Prairies	M			B
1512	H12/6400	Prairies	F	1964-10-31	48	B
1513	H12/6401	Prairies	M	1983-02-07	29	C
1514	H12/6446	Central	U	1993-02-28	19	B
1515	H12/6627	Prairies	F	1983-05-12	29	C
1516	H12/6673	West	M		32	A
1517	H12/6675	West	F		3	B
1518	H12/6676	West	M		54	D
1519	H12/6677	West	F		31	E
1520	H12/6802	Central	M	1963-12-05	49	A
1521	H12/6803	Central	M	1943-03-29	69	A
1522	H12/6847	Prairies	M	1979-07-01	33	A
1523	H12/6848	Prairies	M	1944-03-27	68	A
1524	H12/6927	Prairies	F	1976-07-26	36	A
1525	H12/6928	Prairies	M	1970-10-17	42	A
1526	H12/7014	Central	F	1981-05-22	31	B
1527	H12/7015	West	M		58	B
1528	H12/7017	West	M		36	D
1529	H12/7018	West	F		32	B
1530	H12/7019	West	F		24	C
1531	H12/7020	West	F		22	B
1532	H12/7021	West	M		4	D
1533	H12/7022	West	F		34	C
